# Supplementary material for: ZooArchNet: Connecting zooarchaeological specimens to the biodiversity and archaeology data networks
Source: PLoS One. 2019 Apr 12;14(4):e0215369. doi: 10.1371/journal.pone.0215369 (PMC6461259; doi:10.1371/journal.pone.0215369)
Supplement: S1 Table — This shows the cleaned dataset before the Darwin Core cross-walking is complete. Note the 'Verbatim' and 'Clean' Taxon and Element fields, which shows how these fields are edited slightly in order to accommodate the UBERON mappings for element and the VertNet propagation for scientific name fields. (XLSX) [file pone.0215369.s001.xlsx]

## Sheet: Sheet1
S1 Table. The full spreadsheet from the Parnell site, an archaeological site in Florida. This shows the cleaned dataset before the Darwin Core cross-walking is complete. Note the 'Verbatim' and 'Clean' Taxon and Element fields, which shows how these fields are edited slightly in order to accommodate the UBERON mappings for element and the VertNet propagation for scientific name fields.
Site No.	Site Name	Accession No.	Catalog No.	occurrenceID	Screen Size	Provenience (Test Unit)	Dating Protocol	Prov Description	Level	Stratum	Level and Stratum description	Depth	Zone	Verbatim Taxon	Clean Taxon	Verbatim Element	Clean Element	Element URI	Portion	Side (R=right; L=left)	Fused	Fused Notes	# Specimens Modified	Modified Notes	# Specimens Burned	Burned Notes	Count	Weight (g) per Catalog Number per Taxon	Weight (g) per Specimen(s)	Notes
8CO326	Parnell	2012-018-	2012-18-109.14	a61b94bd-3861-48af-bfb9-02e6d1acc6e7	0.25 in gauge screen	TU 9	ceramic typology and contextual association with Stratum V	1x2 m unit intersecting and west of Feature 1. NE corner local grid coordinates: 1002.37m E, 1020.21m N	A	I	disturbed plow zone above Feature 1; 10 YR 5/2 grayish brown mottled with 10 YR 6/1 gray and 10 YR 4/2 dark grayish brown fine sand	0-40		Mammalia	Mammalia	UID Bone	Unidentified Bone	UBERON:0001474	Fragment						4		4	0.59	0.59
8CO326	Parnell	2012-018-	2012-18-109.15	d0bf48eb-3ea8-491a-96eb-52424e1579a7	0.25 in gauge screen	TU 9	ceramic typology and contextual association with Stratum V	1x2 m unit intersecting and west of Feature 1. NE corner local grid coordinates: 1002.37m E, 1020.21m N	A	I	disturbed plow zone above Feature 1; 10 YR 5/2 grayish brown mottled with 10 YR 6/1 gray and 10 YR 4/2 dark grayish brown fine sand	0-40		Odocoileus virginianus	Odocoileus virginianus	Long Bone	Long Bone	UBERON:0002495	Fragment						11		11	3.02
8CO326	Parnell	2012-018-	2012-18-109.15	f618db5c-3eed-4e86-84a8-dd9d6b8fa1ef	0.25 in gauge screen	TU 9	ceramic typology and contextual association with Stratum V	1x2 m unit intersecting and west of Feature 1. NE corner local grid coordinates: 1002.37m E, 1020.21m N	A	I	disturbed plow zone above Feature 1; 10 YR 5/2 grayish brown mottled with 10 YR 6/1 gray and 10 YR 4/2 dark grayish brown fine sand	0-40		Odocoileus virginianus	Odocoileus virginianus	UID Bone	Unidentified Bone	UBERON:0001474	Fragment								1	3.02
8CO326	Parnell	2012-018-	2012-18-110.13	8362ac0f-50b9-489e-9a60-9b1719186b86	0.25 in gauge screen	TU 9	ceramic typology and contextual association with Stratum V	1x2 m unit intersecting and west of Feature 1. NE corner local grid coordinates: 1002.37m E, 1020.21m N	B	II	pit fill; 10 YR 4/2 dark grayish brown mottled with 10 YR 5/1 gray fine sand	40-50		Vertebrata	Vertebrata	UID Bone	Unidentified Bone	UBERON:0001474	Fragment						3		3	0.42	0.42
8CO326	Parnell	2012-018-	2012-18-110.14	cf1fe4ee-7452-49fb-b67c-983a7b00e02b	0.25 in gauge screen	TU 9	ceramic typology and contextual association with Stratum V	1x2 m unit intersecting and west of Feature 1. NE corner local grid coordinates: 1002.37m E, 1020.21m N	B	II	pit fill; 10 YR 4/2 dark grayish brown mottled with 10 YR 5/1 gray fine sand	40-50		Gopherus polyphemus	Gopherus polyphemus	Humerus	Humerus	UBERON:0004250	Distal 1/2	L					1		1	0.84	0.84	Two articulating pieces
8CO326	Parnell	2012-018-	2012-18-110.15	081719e8-bb05-4a78-bda1-3c0959845f86	0.25 in gauge screen	TU 9	ceramic typology and contextual association with Stratum V	1x2 m unit intersecting and west of Feature 1. NE corner local grid coordinates: 1002.37m E, 1020.21m N	B	II	pit fill; 10 YR 4/2 dark grayish brown mottled with 10 YR 5/1 gray fine sand	40-50		Odocoileus virginianus	Odocoileus virginianus	Long Bone	Long Bone	UBERON:0002495	Fragment						9		16	15.01		One specimen has two articulating pieces
8CO326	Parnell	2012-018-	2012-18-110.15	767e6227-a254-44fa-a5cc-8258565a99d7	0.25 in gauge screen	TU 9	ceramic typology and contextual association with Stratum V	1x2 m unit intersecting and west of Feature 1. NE corner local grid coordinates: 1002.37m E, 1020.21m N	B	II	pit fill; 10 YR 4/2 dark grayish brown mottled with 10 YR 5/1 gray fine sand	40-50		Odocoileus virginianus	Odocoileus virginianus	Tibia	Tibia	UBERON:0000979	Distal 1/8	R							1	15.01
8CO326	Parnell	2012-018-	2012-18-110.15	32431558-6a1f-49fc-8fec-bf164e19374c	0.25 in gauge screen	TU 9	ceramic typology and contextual association with Stratum V	1x2 m unit intersecting and west of Feature 1. NE corner local grid coordinates: 1002.37m E, 1020.21m N	B	II	pit fill; 10 YR 4/2 dark grayish brown mottled with 10 YR 5/1 gray fine sand	40-50		Odocoileus virginianus	Odocoileus virginianus	UID Bone	Unidentified Bone	UBERON:0001474	Fragment						13		20	15.01
8CO326	Parnell	2012-018-	2012-18-110.16	1c93b34b-d6fe-49be-bd70-4088b48253ad	0.25 in gauge screen	TU 9	ceramic typology and contextual association with Stratum V	1x2 m unit intersecting and west of Feature 1. NE corner local grid coordinates: 1002.37m E, 1020.21m N	B	II	pit fill; 10 YR 4/2 dark grayish brown mottled with 10 YR 5/1 gray fine sand	40-50		Testudines	Testudines	Carapace/Plastron	Carapace/Plastron	UBERON:0008271	Fragment						7		7	1.02	1.02
8CO326	Parnell	2012-018-	2012-18-111.14	39726464-0bf5-4da6-91e2-ad8627bfe806	0.25 in gauge screen	TU 9	ceramic typology and contextual association with Stratum V	1x2 m unit intersecting and west of Feature 1. NE corner local grid coordinates: 1002.37m E, 1020.21m N	C	III	pit fill; 10 YR 5/3 brown mottled with 10 YR 6/3 pale brown and 10 YR 7/2 light gray fine sand	50-60		Vertebrata	Vertebrata	UID Bone	Unidentified Bone	UBERON:0001474	Fragment								8	1.07	1.07
8CO326	Parnell	2012-018-	2012-18-111.15	10f5a51c-cd3f-4895-8553-6c5c391794ac	0.25 in gauge screen	TU 9	ceramic typology and contextual association with Stratum V	1x2 m unit intersecting and west of Feature 1. NE corner local grid coordinates: 1002.37m E, 1020.21m N	C	III	pit fill; 10 YR 5/3 brown mottled with 10 YR 6/3 pale brown and 10 YR 7/2 light gray fine sand	50-60		Mammalia	Mammalia	UID Bone	Unidentified Bone	UBERON:0001474	Fragment						1		1	0.11	0.11
8CO326	Parnell	2012-018-	2012-18-111.16	08e0aa6f-0bad-4e4f-a3e8-1095eb1fd751	0.25 in gauge screen	TU 9	ceramic typology and contextual association with Stratum V	1x2 m unit intersecting and west of Feature 1. NE corner local grid coordinates: 1002.37m E, 1020.21m N	C	III	pit fill; 10 YR 5/3 brown mottled with 10 YR 6/3 pale brown and 10 YR 7/2 light gray fine sand	50-60		cf. Gopherus polyphemus	cf. Gopherus polyphemus	Pleural	Pleural	UBERON:0011667	Fragment						1		1	0.13	0.13
8CO326	Parnell	2012-018-	2012-18-111.17	f4b24781-c31d-414e-bbf4-a83dbc99c703	0.25 in gauge screen	TU 9	ceramic typology and contextual association with Stratum V	1x2 m unit intersecting and west of Feature 1. NE corner local grid coordinates: 1002.37m E, 1020.21m N	C	III	pit fill; 10 YR 5/3 brown mottled with 10 YR 6/3 pale brown and 10 YR 7/2 light gray fine sand	50-60		Odocoileus virginianus	Odocoileus virginianus	Calcaneus	Calcaneus	UBERON:0001450	Nearly Whole	L							1	19.56
8CO326	Parnell	2012-018-	2012-18-111.17	d82c1dd3-a726-4c31-a63c-743f299670eb	0.25 in gauge screen	TU 9	ceramic typology and contextual association with Stratum V	1x2 m unit intersecting and west of Feature 1. NE corner local grid coordinates: 1002.37m E, 1020.21m N	C	III	pit fill; 10 YR 5/3 brown mottled with 10 YR 6/3 pale brown and 10 YR 7/2 light gray fine sand	50-60		Odocoileus virginianus	Odocoileus virginianus	Long Bone	Long Bone	UBERON:0002495	Fragment						4		18	19.56		Large shaft fragments
8CO326	Parnell	2012-018-	2012-18-111.17	bda9cb08-00b5-4188-a1b8-ffd87d0ea014	0.25 in gauge screen	TU 9	ceramic typology and contextual association with Stratum V	1x2 m unit intersecting and west of Feature 1. NE corner local grid coordinates: 1002.37m E, 1020.21m N	C	III	pit fill; 10 YR 5/3 brown mottled with 10 YR 6/3 pale brown and 10 YR 7/2 light gray fine sand	50-60		Odocoileus virginianus	Odocoileus virginianus	UID Bone	Unidentified Bone	UBERON:0001474	Fragment						9		12	19.56
8CO326	Parnell	2012-018-	2012-18-111.18	241ec560-ce78-45a6-8b5d-be8c1e43686b	0.25 in gauge screen	TU 9	ceramic typology and contextual association with Stratum V	1x2 m unit intersecting and west of Feature 1. NE corner local grid coordinates: 1002.37m E, 1020.21m N	C	III	pit fill; 10 YR 5/3 brown mottled with 10 YR 6/3 pale brown and 10 YR 7/2 light gray fine sand	50-60		Testudines	Testudines	Carapace/Plastron	Carapace/Plastron	UBERON:0008271	Fragment						3		4	0.68	0.68
8CO326	Parnell	2012-018-	2012-18-112.14	6015274d-40c5-4266-8575-d3713bc0e8e0	0.25 in gauge screen	TU 9	ceramic typology and contextual association with Stratum V	1x2 m unit intersecting and west of Feature 1. NE corner local grid coordinates: 1002.37m E, 1020.21m N	D	III	pit fill; 10 YR 5/3 brown mottled with 10 YR 6/3 pale brown and 10 YR 7/2 light gray fine sand	60-70		Vertebrata	Vertebrata	UID Bone	Unidentified Bone	UBERON:0001474	Fragment								12	0.47	0.47
8CO326	Parnell	2012-018-	2012-18-112.15	18c3f85a-fa6f-4026-8696-55a4846b1550	0.25 in gauge screen	TU 9	ceramic typology and contextual association with Stratum V	1x2 m unit intersecting and west of Feature 1. NE corner local grid coordinates: 1002.37m E, 1020.21m N	D	III	pit fill; 10 YR 5/3 brown mottled with 10 YR 6/3 pale brown and 10 YR 7/2 light gray fine sand	60-70		Mammalia	Mammalia	UID Bone	Unidentified Bone	UBERON:0001474	Fragment						15		31	3.4	3.4
8CO326	Parnell	2012-018-	2012-18-112.16	8635b72c-f784-49a0-a698-9fe8663b3f28	0.25 in gauge screen	TU 9	ceramic typology and contextual association with Stratum V	1x2 m unit intersecting and west of Feature 1. NE corner local grid coordinates: 1002.37m E, 1020.21m N	D	III	pit fill; 10 YR 5/3 brown mottled with 10 YR 6/3 pale brown and 10 YR 7/2 light gray fine sand	60-70		Gopherus polyphemus	Gopherus polyphemus	Marginal	Marginal	UBERON:0011666	Fragment								1	1.22	1.22
8CO326	Parnell	2012-018-	2012-18-112.17	bc990e88-8206-42c9-a872-1b9fb937e91e	0.25 in gauge screen	TU 9	ceramic typology and contextual association with Stratum V	1x2 m unit intersecting and west of Feature 1. NE corner local grid coordinates: 1002.37m E, 1020.21m N	D	III	pit fill; 10 YR 5/3 brown mottled with 10 YR 6/3 pale brown and 10 YR 7/2 light gray fine sand	60-70		Odocoileus virginianus	Odocoileus virginianus	Acetabulum	Acetabulum	UBERON:0001269	Fragment	R			1	Cutmarks?			1	75.17
8CO326	Parnell	2012-018-	2012-18-112.17	1d13aba5-41fa-4215-a18e-967254fa7f4a	0.25 in gauge screen	TU 9	ceramic typology and contextual association with Stratum V	1x2 m unit intersecting and west of Feature 1. NE corner local grid coordinates: 1002.37m E, 1020.21m N	D	III	pit fill; 10 YR 5/3 brown mottled with 10 YR 6/3 pale brown and 10 YR 7/2 light gray fine sand	60-70		Odocoileus virginianus	Odocoileus virginianus	Femur	Femur	UBERON:0003826	Intercondyloid Fossa	R					1		1	75.17
8CO326	Parnell	2012-018-	2012-18-112.17	96966f6d-8c95-4e56-bb13-fa73443415e2	0.25 in gauge screen	TU 9	ceramic typology and contextual association with Stratum V	1x2 m unit intersecting and west of Feature 1. NE corner local grid coordinates: 1002.37m E, 1020.21m N	D	III	pit fill; 10 YR 5/3 brown mottled with 10 YR 6/3 pale brown and 10 YR 7/2 light gray fine sand	60-70		Odocoileus virginianus	Odocoileus virginianus	Humerus	Humerus	UBERON:0004250	Distal 1/3				1	Cutmarks?			1	75.17		Three articulating fragments, one with several cutmarks that are probably trowel-related
8CO326	Parnell	2012-018-	2012-18-112.17	976157d8-c70b-4929-b803-70870d4f1fe0	0.25 in gauge screen	TU 9	ceramic typology and contextual association with Stratum V	1x2 m unit intersecting and west of Feature 1. NE corner local grid coordinates: 1002.37m E, 1020.21m N	D	III	pit fill; 10 YR 5/3 brown mottled with 10 YR 6/3 pale brown and 10 YR 7/2 light gray fine sand	60-70		Odocoileus virginianus	Odocoileus virginianus	Long Bone	Long Bone	UBERON:0002495	Shaft Fragment						9		68	75.17
8CO326	Parnell	2012-018-	2012-18-112.17	417f7785-c80e-473a-9205-1bfac8fca6dc	0.25 in gauge screen	TU 9	ceramic typology and contextual association with Stratum V	1x2 m unit intersecting and west of Feature 1. NE corner local grid coordinates: 1002.37m E, 1020.21m N	D	III	pit fill; 10 YR 5/3 brown mottled with 10 YR 6/3 pale brown and 10 YR 7/2 light gray fine sand	60-70		Odocoileus virginianus	Odocoileus virginianus	PM1	PM1	UBERON:0018294	Whole	L							1	75.17
8CO326	Parnell	2012-018-	2012-18-112.17	ab620382-30f8-40f7-808d-fcddff4873a8	0.25 in gauge screen	TU 9	ceramic typology and contextual association with Stratum V	1x2 m unit intersecting and west of Feature 1. NE corner local grid coordinates: 1002.37m E, 1020.21m N	D	III	pit fill; 10 YR 5/3 brown mottled with 10 YR 6/3 pale brown and 10 YR 7/2 light gray fine sand	60-70		Odocoileus virginianus	Odocoileus virginianus	Tibia	Tibia	UBERON:0000979	Distal 1/8	R							1	75.17
8CO326	Parnell	2012-018-	2012-18-112.17	a69f939b-b538-4dea-a7f4-618de796d78a	0.25 in gauge screen	TU 9	ceramic typology and contextual association with Stratum V	1x2 m unit intersecting and west of Feature 1. NE corner local grid coordinates: 1002.37m E, 1020.21m N	D	III	pit fill; 10 YR 5/3 brown mottled with 10 YR 6/3 pale brown and 10 YR 7/2 light gray fine sand	60-70		Odocoileus virginianus	Odocoileus virginianus	Tibia	Tibia	UBERON:0000979	Proximal 1/3	R	Unclear						1	75.17
8CO326	Parnell	2012-018-	2012-18-112.17	13a1cbb8-0381-4348-8a85-a2a6ada7218a	0.25 in gauge screen	TU 9	ceramic typology and contextual association with Stratum V	1x2 m unit intersecting and west of Feature 1. NE corner local grid coordinates: 1002.37m E, 1020.21m N	D	III	pit fill; 10 YR 5/3 brown mottled with 10 YR 6/3 pale brown and 10 YR 7/2 light gray fine sand	60-70		Odocoileus virginianus	Odocoileus virginianus	Tibia	Tibia	UBERON:0000979	Distal 1/4 (shaft)	R			1	Cutmarks?			1	75.17		Four articulating pieces, potentially belongs with Odocoileus virginianus proximal 1/3 tibia shaft from within the same Catalog Number (2012-18-112.17), see Occurrence ID a69f939b-b538-4dea-a7f4-618de796d78a
8CO326	Parnell	2012-018-	2012-18-112.17	57ce3e6f-9d4f-400c-bbae-345e02378894	0.25 in gauge screen	TU 9	ceramic typology and contextual association with Stratum V	1x2 m unit intersecting and west of Feature 1. NE corner local grid coordinates: 1002.37m E, 1020.21m N	D	III	pit fill; 10 YR 5/3 brown mottled with 10 YR 6/3 pale brown and 10 YR 7/2 light gray fine sand	60-70		Odocoileus virginianus	Odocoileus virginianus	UID Bone	Unidentified Bone	UBERON:0001474	Fragment						3	Calcined	6	75.17		Calcined
8CO326	Parnell	2012-018-	2012-18-112.18	53b3a0ce-370b-4853-a4f3-817dfa503bcd	0.25 in gauge screen	TU 9	ceramic typology and contextual association with Stratum V	1x2 m unit intersecting and west of Feature 1. NE corner local grid coordinates: 1002.37m E, 1020.21m N	D	III	pit fill; 10 YR 5/3 brown mottled with 10 YR 6/3 pale brown and 10 YR 7/2 light gray fine sand	60-70		Testudines	Testudines	Carapace/Plastron	Carapace/Plastron	UBERON:0008271	Fragment						8		12	1.62	1.62
8CO326	Parnell	2012-018-	2012-18-112.19	7e47b247-0ab0-4924-8d5f-a6af0769e9bc	0.25 in gauge screen	TU 9	ceramic typology and contextual association with Stratum V	1x2 m unit intersecting and west of Feature 1. NE corner local grid coordinates: 1002.37m E, 1020.21m N	D	III	pit fill; 10 YR 5/3 brown mottled with 10 YR 6/3 pale brown and 10 YR 7/2 light gray fine sand	60-70		Ursus americanus	Ursus americanus	Metacarpal II	Metacarpal II	UBERON:0003646	Nearly Whole	R							1	5.57	5.57
8CO326	Parnell	2012-018-	2012-18-113.14	469794c2-34d9-4523-bccc-32e17a3f43e2	0.25 in gauge screen	TU 9	ceramic typology and contextual association with Stratum V	1x2 m unit intersecting and west of Feature 1. NE corner local grid coordinates: 1002.37m E, 1020.21m N	E	IV	pit fill with post-depositional disturbances by rodent burrows; 10 YR3/2 very dark grayish brown, 10 YR 6/3 pale brown, 10 YR 8/2 very pale brown, and 10 YR 8/1 white mottled fine sand; dense lens of bone on eastern edge of test unit	70-80		Vertebrata	Vertebrata	UID Bone	Unidentified Bone	UBERON:0001474	Fragment						12		40	1.71	1.71
8CO326	Parnell	2012-018-	2012-18-113.15	d0fcd4b3-3d4c-4a47-9bcf-ee73ad0d1deb	0.25 in gauge screen	TU 9	ceramic typology and contextual association with Stratum V	1x2 m unit intersecting and west of Feature 1. NE corner local grid coordinates: 1002.37m E, 1020.21m N	E	IV	pit fill with post-depositional disturbances by rodent burrows; 10 YR3/2 very dark grayish brown, 10 YR 6/3 pale brown, 10 YR 8/2 very pale brown, and 10 YR 8/1 white mottled fine sand; dense lens of bone on eastern edge of test unit	70-80		Mammalia	Mammalia	UID Bone	Unidentified Bone	UBERON:0001474	Fragment						25		120	18.21	18.21	Acetabulum fragment in here that likely belongs to a dog-sized mammal
8CO326	Parnell	2012-018-	2012-18-113.16	6d1abea3-6c74-4241-a707-f05cc3deae4b	0.25 in gauge screen	TU 9	ceramic typology and contextual association with Stratum V	1x2 m unit intersecting and west of Feature 1. NE corner local grid coordinates: 1002.37m E, 1020.21m N	E	IV	pit fill with post-depositional disturbances by rodent burrows; 10 YR3/2 very dark grayish brown, 10 YR 6/3 pale brown, 10 YR 8/2 very pale brown, and 10 YR 8/1 white mottled fine sand; dense lens of bone on eastern edge of test unit	70-80		Kinosternidae	Kinosternidae	Nuchal	Nuchal	UBERON:0011671	Fragment						1		1	0.11	0.11
8CO326	Parnell	2012-018-	2012-18-113.17	f21fa50c-2e01-4608-84b2-90812698d8d4	0.25 in gauge screen	TU 9	ceramic typology and contextual association with Stratum V	1x2 m unit intersecting and west of Feature 1. NE corner local grid coordinates: 1002.37m E, 1020.21m N	E	IV	pit fill with post-depositional disturbances by rodent burrows; 10 YR3/2 very dark grayish brown, 10 YR 6/3 pale brown, 10 YR 8/2 very pale brown, and 10 YR 8/1 white mottled fine sand; dense lens of bone on eastern edge of test unit	70-80		Meleagris gallapavo	Meleagris gallapavo	1st Phalanx	1st Phalanx	UBERON:0004302	Proximal 1/4	L					1		1	0.16	0.16
8CO326	Parnell	2012-018-	2012-18-113.18	b4a4c04e-f24b-4101-805e-1b47decb0953	0.25 in gauge screen	TU 9	ceramic typology and contextual association with Stratum V	1x2 m unit intersecting and west of Feature 1. NE corner local grid coordinates: 1002.37m E, 1020.21m N	E	IV	pit fill with post-depositional disturbances by rodent burrows; 10 YR3/2 very dark grayish brown, 10 YR 6/3 pale brown, 10 YR 8/2 very pale brown, and 10 YR 8/1 white mottled fine sand; dense lens of bone on eastern edge of test unit	70-80		Odocoileus virginianus	Odocoileus virginianus	Cervical Vertebra	Cervical Vertebra	UBERON:0002413	Centrum								1	172.55
8CO326	Parnell	2012-018-	2012-18-113.18	36dbc7aa-aa93-45d3-aa6d-d181c92d054c	0.25 in gauge screen	TU 9	ceramic typology and contextual association with Stratum V	1x2 m unit intersecting and west of Feature 1. NE corner local grid coordinates: 1002.37m E, 1020.21m N	E	IV	pit fill with post-depositional disturbances by rodent burrows; 10 YR3/2 very dark grayish brown, 10 YR 6/3 pale brown, 10 YR 8/2 very pale brown, and 10 YR 8/1 white mottled fine sand; dense lens of bone on eastern edge of test unit	70-80		Odocoileus virginianus	Odocoileus virginianus	Femur	Femur	UBERON:0003826	Distal 1/4	R							1	172.55		Two articulating fragments
8CO326	Parnell	2012-018-	2012-18-113.18	79aa2cf9-1586-42b6-87e6-8fa87ea30662	0.25 in gauge screen	TU 9	ceramic typology and contextual association with Stratum V	1x2 m unit intersecting and west of Feature 1. NE corner local grid coordinates: 1002.37m E, 1020.21m N	E	IV	pit fill with post-depositional disturbances by rodent burrows; 10 YR3/2 very dark grayish brown, 10 YR 6/3 pale brown, 10 YR 8/2 very pale brown, and 10 YR 8/1 white mottled fine sand; dense lens of bone on eastern edge of test unit	70-80		Odocoileus virginianus	Odocoileus virginianus	Humerus	Humerus	UBERON:0004250	Distal 1/4	R							1	172.55
8CO326	Parnell	2012-018-	2012-18-113.18	da820b04-2972-4f74-89ce-551ccd175be8	0.25 in gauge screen	TU 9	ceramic typology and contextual association with Stratum V	1x2 m unit intersecting and west of Feature 1. NE corner local grid coordinates: 1002.37m E, 1020.21m N	E	IV	pit fill with post-depositional disturbances by rodent burrows; 10 YR3/2 very dark grayish brown, 10 YR 6/3 pale brown, 10 YR 8/2 very pale brown, and 10 YR 8/1 white mottled fine sand; dense lens of bone on eastern edge of test unit	70-80		Odocoileus virginianus	Odocoileus virginianus	Long Bone	Long Bone	UBERON:0002495	Fragment								1	172.55
8CO326	Parnell	2012-018-	2012-18-113.18	c2db40d5-5088-4bd2-bb6c-cff7ac3bd8fd	0.25 in gauge screen	TU 9	ceramic typology and contextual association with Stratum V	1x2 m unit intersecting and west of Feature 1. NE corner local grid coordinates: 1002.37m E, 1020.21m N	E	IV	pit fill with post-depositional disturbances by rodent burrows; 10 YR3/2 very dark grayish brown, 10 YR 6/3 pale brown, 10 YR 8/2 very pale brown, and 10 YR 8/1 white mottled fine sand; dense lens of bone on eastern edge of test unit	70-80		Odocoileus virginianus	Odocoileus virginianus	Long Bone	Long Bone	UBERON:0002495	Fragment								16	172.55		All cutmarks look like they are the by-products of excavation
8CO326	Parnell	2012-018-	2012-18-113.18	b3cff6f3-4e55-4969-9248-9b5b850e6e53	0.25 in gauge screen	TU 9	ceramic typology and contextual association with Stratum V	1x2 m unit intersecting and west of Feature 1. NE corner local grid coordinates: 1002.37m E, 1020.21m N	E	IV	pit fill with post-depositional disturbances by rodent burrows; 10 YR3/2 very dark grayish brown, 10 YR 6/3 pale brown, 10 YR 8/2 very pale brown, and 10 YR 8/1 white mottled fine sand; dense lens of bone on eastern edge of test unit	70-80		Odocoileus virginianus	Odocoileus virginianus	Radius	Radius	UBERON:0001423	Distal 1/4	L							1	172.55		This specimen likely goes with the Odocoileus virginianus right distal 1/ 4 femur specimen from within the same Catalog Number (2012-18-113.18), see Occurrence ID 36dbc7aa-aa93-45d3-aa6d-d181c92d054c
8CO326	Parnell	2012-018-	2012-18-113.18	1abb556b-c4a0-47b7-83c5-706fd6673d56	0.25 in gauge screen	TU 9	ceramic typology and contextual association with Stratum V	1x2 m unit intersecting and west of Feature 1. NE corner local grid coordinates: 1002.37m E, 1020.21m N	E	IV	pit fill with post-depositional disturbances by rodent burrows; 10 YR3/2 very dark grayish brown, 10 YR 6/3 pale brown, 10 YR 8/2 very pale brown, and 10 YR 8/1 white mottled fine sand; dense lens of bone on eastern edge of test unit	70-80		Odocoileus virginianus	Odocoileus virginianus	Radius	Radius	UBERON:0001423	Proximal 1/3	L			1	Striations			1	172.55		Two articulating pieces. Articulating surface not intact, but nutrient foramen makes siding possible--many fine, somewhat random, but generally longitudinal, very fine striations above, through, and next to nutrient foramen
8CO326	Parnell	2012-018-	2012-18-113.18	36d3fe52-3f55-4139-96a6-01f175a6bc46	0.25 in gauge screen	TU 9	ceramic typology and contextual association with Stratum V	1x2 m unit intersecting and west of Feature 1. NE corner local grid coordinates: 1002.37m E, 1020.21m N	E	IV	pit fill with post-depositional disturbances by rodent burrows; 10 YR3/2 very dark grayish brown, 10 YR 6/3 pale brown, 10 YR 8/2 very pale brown, and 10 YR 8/1 white mottled fine sand; dense lens of bone on eastern edge of test unit	70-80		Odocoileus virginianus	Odocoileus virginianus	Scapula	Scapula	UBERON:0006849	Distal 1/3	L							1	172.55		Ten articulating pieces
8CO326	Parnell	2012-018-	2012-18-113.18	5441b257-4a03-4e3c-a4c0-4e79079c02b8	0.25 in gauge screen	TU 9	ceramic typology and contextual association with Stratum V	1x2 m unit intersecting and west of Feature 1. NE corner local grid coordinates: 1002.37m E, 1020.21m N	E	IV	pit fill with post-depositional disturbances by rodent burrows; 10 YR3/2 very dark grayish brown, 10 YR 6/3 pale brown, 10 YR 8/2 very pale brown, and 10 YR 8/1 white mottled fine sand; dense lens of bone on eastern edge of test unit	70-80		Odocoileus virginianus	Odocoileus virginianus	Scapula	Scapula	UBERON:0006849	Distal 1/3	L							1	172.55		Four articulating pieces
8CO326	Parnell	2012-018-	2012-18-113.18	52f8c4cb-8363-4b66-82dd-86d0e14b089c	0.25 in gauge screen	TU 9	ceramic typology and contextual association with Stratum V	1x2 m unit intersecting and west of Feature 1. NE corner local grid coordinates: 1002.37m E, 1020.21m N	E	IV	pit fill with post-depositional disturbances by rodent burrows; 10 YR3/2 very dark grayish brown, 10 YR 6/3 pale brown, 10 YR 8/2 very pale brown, and 10 YR 8/1 white mottled fine sand; dense lens of bone on eastern edge of test unit	70-80		Odocoileus virginianus	Odocoileus virginianus	Scapula	Scapula	UBERON:0006849	Distal 1/4	R							1	172.55
8CO326	Parnell	2012-018-	2012-18-113.18	89d7ed31-1ca7-440f-86fb-60fa8437847c	0.25 in gauge screen	TU 9	ceramic typology and contextual association with Stratum V	1x2 m unit intersecting and west of Feature 1. NE corner local grid coordinates: 1002.37m E, 1020.21m N	E	IV	pit fill with post-depositional disturbances by rodent burrows; 10 YR3/2 very dark grayish brown, 10 YR 6/3 pale brown, 10 YR 8/2 very pale brown, and 10 YR 8/1 white mottled fine sand; dense lens of bone on eastern edge of test unit	70-80		Odocoileus virginianus	Odocoileus virginianus	Thoracic Vertebra	Thoracic Vertebra	UBERON:0002347	Centrum								1	172.55		Two articulating pieces
8CO326	Parnell	2012-018-	2012-18-113.18	afa2f1f7-0a2a-4af5-aef4-39c270dcd509	0.25 in gauge screen	TU 9	ceramic typology and contextual association with Stratum V	1x2 m unit intersecting and west of Feature 1. NE corner local grid coordinates: 1002.37m E, 1020.21m N	E	IV	pit fill with post-depositional disturbances by rodent burrows; 10 YR3/2 very dark grayish brown, 10 YR 6/3 pale brown, 10 YR 8/2 very pale brown, and 10 YR 8/1 white mottled fine sand; dense lens of bone on eastern edge of test unit	70-80		Odocoileus virginianus	Odocoileus virginianus	Thoracic Vertebra	Thoracic Vertebra	UBERON:0002347	Centrum								1	172.55
8CO326	Parnell	2012-018-	2012-18-113.18	1c2dbf27-8f47-4e7c-b24d-7e7fbcc082aa	0.25 in gauge screen	TU 9	ceramic typology and contextual association with Stratum V	1x2 m unit intersecting and west of Feature 1. NE corner local grid coordinates: 1002.37m E, 1020.21m N	E	IV	pit fill with post-depositional disturbances by rodent burrows; 10 YR3/2 very dark grayish brown, 10 YR 6/3 pale brown, 10 YR 8/2 very pale brown, and 10 YR 8/1 white mottled fine sand; dense lens of bone on eastern edge of test unit	70-80		Odocoileus virginianus	Odocoileus virginianus	Tibia	Tibia	UBERON:0000979	Proximal 1/3	R							1	172.55		Five articulating fragments
8CO326	Parnell	2012-018-	2012-18-113.18	70c5cee4-2535-4339-9bdf-b5f279e2e32a	0.25 in gauge screen	TU 9	ceramic typology and contextual association with Stratum V	1x2 m unit intersecting and west of Feature 1. NE corner local grid coordinates: 1002.37m E, 1020.21m N	E	IV	pit fill with post-depositional disturbances by rodent burrows; 10 YR3/2 very dark grayish brown, 10 YR 6/3 pale brown, 10 YR 8/2 very pale brown, and 10 YR 8/1 white mottled fine sand; dense lens of bone on eastern edge of test unit	70-80		Odocoileus virginianus	Odocoileus virginianus	Tibia	Tibia	UBERON:0000979	Proximal 1/3	L							1	172.55		Thirteen articulating fragments
8CO326	Parnell	2012-018-	2012-18-113.18	0f39cd21-1e3a-4df1-85ff-565ef6f3eb8a	0.25 in gauge screen	TU 9	ceramic typology and contextual association with Stratum V	1x2 m unit intersecting and west of Feature 1. NE corner local grid coordinates: 1002.37m E, 1020.21m N	E	IV	pit fill with post-depositional disturbances by rodent burrows; 10 YR3/2 very dark grayish brown, 10 YR 6/3 pale brown, 10 YR 8/2 very pale brown, and 10 YR 8/1 white mottled fine sand; dense lens of bone on eastern edge of test unit	70-80		Odocoileus virginianus	Odocoileus virginianus	Tibia	Tibia	UBERON:0000979	Proximal 1/3	L							1	172.55		Two articulating pieces
8CO326	Parnell	2012-018-	2012-18-113.18	41866327-e6bb-4ff8-9c7b-81839cb48f93	0.25 in gauge screen	TU 9	ceramic typology and contextual association with Stratum V	1x2 m unit intersecting and west of Feature 1. NE corner local grid coordinates: 1002.37m E, 1020.21m N	E	IV	pit fill with post-depositional disturbances by rodent burrows; 10 YR3/2 very dark grayish brown, 10 YR 6/3 pale brown, 10 YR 8/2 very pale brown, and 10 YR 8/1 white mottled fine sand; dense lens of bone on eastern edge of test unit	70-80		Odocoileus virginianus	Odocoileus virginianus	Tibia	Tibia	UBERON:0000979	Muscular Line								1	172.55		Two articulating pieces
8CO326	Parnell	2012-018-	2012-18-113.18	aa348a90-79f1-4587-9725-a7d4e099ee87	0.25 in gauge screen	TU 9	ceramic typology and contextual association with Stratum V	1x2 m unit intersecting and west of Feature 1. NE corner local grid coordinates: 1002.37m E, 1020.21m N	E	IV	pit fill with post-depositional disturbances by rodent burrows; 10 YR3/2 very dark grayish brown, 10 YR 6/3 pale brown, 10 YR 8/2 very pale brown, and 10 YR 8/1 white mottled fine sand; dense lens of bone on eastern edge of test unit	70-80		Odocoileus virginianus	Odocoileus virginianus	Tibia	Tibia	UBERON:0000979	Proximal 1/4	R							1	172.55		Two articulating pieces
8CO326	Parnell	2012-018-	2012-18-113.18	13d8d78b-f1b8-480f-80eb-7c07d89c6076	0.25 in gauge screen	TU 9	ceramic typology and contextual association with Stratum V	1x2 m unit intersecting and west of Feature 1. NE corner local grid coordinates: 1002.37m E, 1020.21m N	E	IV	pit fill with post-depositional disturbances by rodent burrows; 10 YR3/2 very dark grayish brown, 10 YR 6/3 pale brown, 10 YR 8/2 very pale brown, and 10 YR 8/1 white mottled fine sand; dense lens of bone on eastern edge of test unit	70-80		Odocoileus virginianus	Odocoileus virginianus	UID Bone	Unidentified Bone	UBERON:0001474	Fragment								1	172.55
8CO326	Parnell	2012-018-	2012-18-113.19	8c14d771-633d-4c09-a4e5-e042023c3f2c	0.25 in gauge screen	TU 9	ceramic typology and contextual association with Stratum V	1x2 m unit intersecting and west of Feature 1. NE corner local grid coordinates: 1002.37m E, 1020.21m N	E	IV	pit fill with post-depositional disturbances by rodent burrows; 10 YR3/2 very dark grayish brown, 10 YR 6/3 pale brown, 10 YR 8/2 very pale brown, and 10 YR 8/1 white mottled fine sand; dense lens of bone on eastern edge of test unit	70-80		Testudines	Testudines	Carapace/Plastron	Carapace/Plastron	UBERON:0008271	Fragment						9		13	1.48	1.48
8CO326	Parnell	2012-018-	2012-18-114.14	34bf10fe-7635-4258-a052-e5cbda654434	0.25 in gauge screen	TU 9	association with dated portion of Stratum V	1x2 m unit intersecting and west of Feature 1. NE corner local grid coordinates: 1002.37m E, 1020.21m N	F	IIIa and V	majority of unit is strat IIIa (10 YR 5/3 brown mottled with 10 YR 6/3 pale brown, 10 YR 7/2 light gray, and 10 YR 7/3 very pale brown fine sand); eastern edge of unit contains strat V (10 YR 2/1 black organically stained sand with abundant charcoal and deer bone)	80-90		Vertebrata	Vertebrata	UID Bone	Unidentified Bone	UBERON:0001474	Fragment						24		46	5.95	5.95
8CO326	Parnell	2012-018-	2012-18-114.15	dc2982a8-e174-4d10-b4a7-3d795e4177c0	0.25 in gauge screen	TU 9	association with dated portion of Stratum V	1x2 m unit intersecting and west of Feature 1. NE corner local grid coordinates: 1002.37m E, 1020.21m N	F	IIIa and V	majority of unit is strat IIIa (10 YR 5/3 brown mottled with 10 YR 6/3 pale brown, 10 YR 7/2 light gray, and 10 YR 7/3 very pale brown fine sand); eastern edge of unit contains strat V (10 YR 2/1 black organically stained sand with abundant charcoal and deer bone)	80-90		Actinopterygii	Actinopterygii	Spine	Spine	UBERON:0001130	Fragment								1	0.2
8CO326	Parnell	2012-018-	2012-18-114.15	50e7ad85-aaf0-41ab-9002-7c8e6a41ed7f	0.25 in gauge screen	TU 9	association with dated portion of Stratum V	1x2 m unit intersecting and west of Feature 1. NE corner local grid coordinates: 1002.37m E, 1020.21m N	F	IIIa and V	majority of unit is strat IIIa (10 YR 5/3 brown mottled with 10 YR 6/3 pale brown, 10 YR 7/2 light gray, and 10 YR 7/3 very pale brown fine sand); eastern edge of unit contains strat V (10 YR 2/1 black organically stained sand with abundant charcoal and deer bone)	80-90		Actinopterygii	Actinopterygii	Vertebra	Vertebra	UBERON:0002412	Fragment								1	0.2		Largemouth Bass?
8CO326	Parnell	2012-018-	2012-18-114.16	50d25ef1-ff0a-4016-8403-f46ac10a2500	0.25 in gauge screen	TU 9	association with dated portion of Stratum V	1x2 m unit intersecting and west of Feature 1. NE corner local grid coordinates: 1002.37m E, 1020.21m N	F	IIIa and V	majority of unit is strat IIIa (10 YR 5/3 brown mottled with 10 YR 6/3 pale brown, 10 YR 7/2 light gray, and 10 YR 7/3 very pale brown fine sand); eastern edge of unit contains strat V (10 YR 2/1 black organically stained sand with abundant charcoal and deer bone)	80-90		Apalone ferox	Apalone ferox	Carapace/Plastron	Carapace/Plastron	UBERON:0008271	Fragment						3	Calcined	4	0.68	0.68	Burned pieces are calcined
8CO326	Parnell	2012-018-	2012-18-114.17	ba803d2e-faac-483a-8839-6c763a2c3423	0.25 in gauge screen	TU 9	association with dated portion of Stratum V	1x2 m unit intersecting and west of Feature 1. NE corner local grid coordinates: 1002.37m E, 1020.21m N	F	IIIa and V	majority of unit is strat IIIa (10 YR 5/3 brown mottled with 10 YR 6/3 pale brown, 10 YR 7/2 light gray, and 10 YR 7/3 very pale brown fine sand); eastern edge of unit contains strat V (10 YR 2/1 black organically stained sand with abundant charcoal and deer bone)	80-90		Odocoileus virginianus	Odocoileus virginianus	Astragalus	Astragalus	UBERON:0002395	Whole	L							1	254.19
8CO326	Parnell	2012-018-	2012-18-114.17	feca02f0-14f5-4ac3-a81d-cba22e71bb1c	0.25 in gauge screen	TU 9	association with dated portion of Stratum V	1x2 m unit intersecting and west of Feature 1. NE corner local grid coordinates: 1002.37m E, 1020.21m N	F	IIIa and V	majority of unit is strat IIIa (10 YR 5/3 brown mottled with 10 YR 6/3 pale brown, 10 YR 7/2 light gray, and 10 YR 7/3 very pale brown fine sand); eastern edge of unit contains strat V (10 YR 2/1 black organically stained sand with abundant charcoal and deer bone)	80-90		Odocoileus virginianus	Odocoileus virginianus	Carpal/Tarsal	Carpal/Tarsal	UBERON:0001435; UBERON:0001447	Fragment								1	254.19
8CO326	Parnell	2012-018-	2012-18-114.17	70895efa-5763-487b-aadb-5a3346b5a795	0.25 in gauge screen	TU 9	association with dated portion of Stratum V	1x2 m unit intersecting and west of Feature 1. NE corner local grid coordinates: 1002.37m E, 1020.21m N	F	IIIa and V	majority of unit is strat IIIa (10 YR 5/3 brown mottled with 10 YR 6/3 pale brown, 10 YR 7/2 light gray, and 10 YR 7/3 very pale brown fine sand); eastern edge of unit contains strat V (10 YR 2/1 black organically stained sand with abundant charcoal and deer bone)	80-90		Odocoileus virginianus	Odocoileus virginianus	Femur	Femur	UBERON:0003826	Head	R	No	not fused					1	254.19		Not fused
8CO326	Parnell	2012-018-	2012-18-114.17	768cd427-8736-4ff2-97e3-92258b27e194	0.25 in gauge screen	TU 9	association with dated portion of Stratum V	1x2 m unit intersecting and west of Feature 1. NE corner local grid coordinates: 1002.37m E, 1020.21m N	F	IIIa and V	majority of unit is strat IIIa (10 YR 5/3 brown mottled with 10 YR 6/3 pale brown, 10 YR 7/2 light gray, and 10 YR 7/3 very pale brown fine sand); eastern edge of unit contains strat V (10 YR 2/1 black organically stained sand with abundant charcoal and deer bone)	80-90		Odocoileus virginianus	Odocoileus virginianus	Humerus	Humerus	UBERON:0004250	Minor Tubercle	L					1	Calcined	1	254.19		Calcined
8CO326	Parnell	2012-018-	2012-18-114.17	1e881f47-953a-4a3b-ba62-60790893c4bb	0.25 in gauge screen	TU 9	association with dated portion of Stratum V	1x2 m unit intersecting and west of Feature 1. NE corner local grid coordinates: 1002.37m E, 1020.21m N	F	IIIa and V	majority of unit is strat IIIa (10 YR 5/3 brown mottled with 10 YR 6/3 pale brown, 10 YR 7/2 light gray, and 10 YR 7/3 very pale brown fine sand); eastern edge of unit contains strat V (10 YR 2/1 black organically stained sand with abundant charcoal and deer bone)	80-90		Odocoileus virginianus	Odocoileus virginianus	Humerus	Humerus	UBERON:0004250	Distal 1/3	L							1	254.19
8CO326	Parnell	2012-018-	2012-18-114.17	064ddc6b-0471-4b37-9820-635090d00745	0.25 in gauge screen	TU 9	association with dated portion of Stratum V	1x2 m unit intersecting and west of Feature 1. NE corner local grid coordinates: 1002.37m E, 1020.21m N	F	IIIa and V	majority of unit is strat IIIa (10 YR 5/3 brown mottled with 10 YR 6/3 pale brown, 10 YR 7/2 light gray, and 10 YR 7/3 very pale brown fine sand); eastern edge of unit contains strat V (10 YR 2/1 black organically stained sand with abundant charcoal and deer bone)	80-90		Odocoileus virginianus	Odocoileus virginianus	Humerus	Humerus	UBERON:0004250	Distal 2/3	L							1	254.19
8CO326	Parnell	2012-018-	2012-18-114.17	e7984bcb-3462-4ee3-a49f-e116008cb0f9	0.25 in gauge screen	TU 9	association with dated portion of Stratum V	1x2 m unit intersecting and west of Feature 1. NE corner local grid coordinates: 1002.37m E, 1020.21m N	F	IIIa and V	majority of unit is strat IIIa (10 YR 5/3 brown mottled with 10 YR 6/3 pale brown, 10 YR 7/2 light gray, and 10 YR 7/3 very pale brown fine sand); eastern edge of unit contains strat V (10 YR 2/1 black organically stained sand with abundant charcoal and deer bone)	80-90		Odocoileus virginianus	Odocoileus virginianus	Humerus	Humerus	UBERON:0004250	Distal 1/3	R							1	254.19		Two articulating pieces
8CO326	Parnell	2012-018-	2012-18-114.17	f9fb3839-f877-4c1f-b6d8-560ff37842df	0.25 in gauge screen	TU 9	association with dated portion of Stratum V	1x2 m unit intersecting and west of Feature 1. NE corner local grid coordinates: 1002.37m E, 1020.21m N	F	IIIa and V	majority of unit is strat IIIa (10 YR 5/3 brown mottled with 10 YR 6/3 pale brown, 10 YR 7/2 light gray, and 10 YR 7/3 very pale brown fine sand); eastern edge of unit contains strat V (10 YR 2/1 black organically stained sand with abundant charcoal and deer bone)	80-90		Odocoileus virginianus	Odocoileus virginianus	Humerus	Humerus	UBERON:0004250	Distal 1/4	R							1	254.19
8CO326	Parnell	2012-018-	2012-18-114.17	178f27ce-08f0-4036-b48f-dc135835f892	0.25 in gauge screen	TU 9	association with dated portion of Stratum V	1x2 m unit intersecting and west of Feature 1. NE corner local grid coordinates: 1002.37m E, 1020.21m N	F	IIIa and V	majority of unit is strat IIIa (10 YR 5/3 brown mottled with 10 YR 6/3 pale brown, 10 YR 7/2 light gray, and 10 YR 7/3 very pale brown fine sand); eastern edge of unit contains strat V (10 YR 2/1 black organically stained sand with abundant charcoal and deer bone)	80-90		Odocoileus virginianus	Odocoileus virginianus	Long Bone	Long Bone	UBERON:0002495	Fragment						28	Calcined	124	254.19		The burned shafts are calcined
8CO326	Parnell	2012-018-	2012-18-114.17	71de40db-375b-4412-a03a-fde43246243d	0.25 in gauge screen	TU 9	association with dated portion of Stratum V	1x2 m unit intersecting and west of Feature 1. NE corner local grid coordinates: 1002.37m E, 1020.21m N	F	IIIa and V	majority of unit is strat IIIa (10 YR 5/3 brown mottled with 10 YR 6/3 pale brown, 10 YR 7/2 light gray, and 10 YR 7/3 very pale brown fine sand); eastern edge of unit contains strat V (10 YR 2/1 black organically stained sand with abundant charcoal and deer bone)	80-90		Odocoileus virginianus	Odocoileus virginianus	Long Bone	Long Bone	UBERON:0002495	Epiphysis								5	254.19		Too eroded to ID to a particular element
8CO326	Parnell	2012-018-	2012-18-114.17	1deea7cf-44e1-4490-a2ab-603a7edf7b32	0.25 in gauge screen	TU 9	association with dated portion of Stratum V	1x2 m unit intersecting and west of Feature 1. NE corner local grid coordinates: 1002.37m E, 1020.21m N	F	IIIa and V	majority of unit is strat IIIa (10 YR 5/3 brown mottled with 10 YR 6/3 pale brown, 10 YR 7/2 light gray, and 10 YR 7/3 very pale brown fine sand); eastern edge of unit contains strat V (10 YR 2/1 black organically stained sand with abundant charcoal and deer bone)	80-90		Odocoileus virginianus	Odocoileus virginianus	Lumbar Vertebra	Lumbar Vertebra	UBERON:0002414	Cranial Articular Process								1	254.19
8CO326	Parnell	2012-018-	2012-18-114.17	7e2ecab6-f8ee-44e0-9bc6-18ee296ae70b	0.25 in gauge screen	TU 9	association with dated portion of Stratum V	1x2 m unit intersecting and west of Feature 1. NE corner local grid coordinates: 1002.37m E, 1020.21m N	F	IIIa and V	majority of unit is strat IIIa (10 YR 5/3 brown mottled with 10 YR 6/3 pale brown, 10 YR 7/2 light gray, and 10 YR 7/3 very pale brown fine sand); eastern edge of unit contains strat V (10 YR 2/1 black organically stained sand with abundant charcoal and deer bone)	80-90		Odocoileus virginianus	Odocoileus virginianus	Lumbar Vertebra	Lumbar Vertebra	UBERON:0002414	Spinous Process								1	254.19
8CO326	Parnell	2012-018-	2012-18-114.17	fcf9ad23-046f-405b-9db1-0d9be8488b46	0.25 in gauge screen	TU 9	association with dated portion of Stratum V	1x2 m unit intersecting and west of Feature 1. NE corner local grid coordinates: 1002.37m E, 1020.21m N	F	IIIa and V	majority of unit is strat IIIa (10 YR 5/3 brown mottled with 10 YR 6/3 pale brown, 10 YR 7/2 light gray, and 10 YR 7/3 very pale brown fine sand); eastern edge of unit contains strat V (10 YR 2/1 black organically stained sand with abundant charcoal and deer bone)	80-90		Odocoileus virginianus	Odocoileus virginianus	Radius	Radius	UBERON:0001423	Proximal 1/4	R							1	254.19
8CO326	Parnell	2012-018-	2012-18-114.17	eff24419-f6c5-4d0b-93ca-c1aa443fd7f8	0.25 in gauge screen	TU 9	association with dated portion of Stratum V	1x2 m unit intersecting and west of Feature 1. NE corner local grid coordinates: 1002.37m E, 1020.21m N	F	IIIa and V	majority of unit is strat IIIa (10 YR 5/3 brown mottled with 10 YR 6/3 pale brown, 10 YR 7/2 light gray, and 10 YR 7/3 very pale brown fine sand); eastern edge of unit contains strat V (10 YR 2/1 black organically stained sand with abundant charcoal and deer bone)	80-90		Odocoileus virginianus	Odocoileus virginianus	Radius	Radius	UBERON:0001423	Neck	R					1		1	254.19		Burned black along medial border
8CO326	Parnell	2012-018-	2012-18-114.17	74ee3c00-20b2-4da6-a1e0-780c6a904752	0.25 in gauge screen	TU 9	association with dated portion of Stratum V	1x2 m unit intersecting and west of Feature 1. NE corner local grid coordinates: 1002.37m E, 1020.21m N	F	IIIa and V	majority of unit is strat IIIa (10 YR 5/3 brown mottled with 10 YR 6/3 pale brown, 10 YR 7/2 light gray, and 10 YR 7/3 very pale brown fine sand); eastern edge of unit contains strat V (10 YR 2/1 black organically stained sand with abundant charcoal and deer bone)	80-90		Odocoileus virginianus	Odocoileus virginianus	Radius	Radius	UBERON:0001423	Body	R					14	Burned black	14	254.19		Two sets of two articulating fragments, 99% confident that these specimens belong with the Odocoileus virginianus right radius neck specimen from within the same Catalog Number (2012-18-114.17), see Occurrence ID eff24419-f6c5-4d0b-93ca-c1aa443fd7f8; all are burned black
8CO326	Parnell	2012-018-	2012-18-114.17	4184e4ac-8cd6-4499-84ab-b4d8b87cb1df	0.25 in gauge screen	TU 9	association with dated portion of Stratum V	1x2 m unit intersecting and west of Feature 1. NE corner local grid coordinates: 1002.37m E, 1020.21m N	F	IIIa and V	majority of unit is strat IIIa (10 YR 5/3 brown mottled with 10 YR 6/3 pale brown, 10 YR 7/2 light gray, and 10 YR 7/3 very pale brown fine sand); eastern edge of unit contains strat V (10 YR 2/1 black organically stained sand with abundant charcoal and deer bone)	80-90		Odocoileus virginianus	Odocoileus virginianus	Rib	Rib	UBERON:0002228	Fragment						1		2	254.19
8CO326	Parnell	2012-018-	2012-18-114.17	15e393b1-435a-44ac-8d84-85996c9f3292	0.25 in gauge screen	TU 9	association with dated portion of Stratum V	1x2 m unit intersecting and west of Feature 1. NE corner local grid coordinates: 1002.37m E, 1020.21m N	F	IIIa and V	majority of unit is strat IIIa (10 YR 5/3 brown mottled with 10 YR 6/3 pale brown, 10 YR 7/2 light gray, and 10 YR 7/3 very pale brown fine sand); eastern edge of unit contains strat V (10 YR 2/1 black organically stained sand with abundant charcoal and deer bone)	80-90		Odocoileus virginianus	Odocoileus virginianus	Scapula	Scapula	UBERON:0006849	Distal 1/4	R							1	254.19		Four individuals represented in this sample, but IND #1 potentially goes with the Odocoileus virginianus right distal 1/ 4 femur specimen from Catalog Number (2012-18-113.18), see Occurrence ID 36dbc7aa-aa93-45d3-aa6d-d181c92d054cPP#7
8CO326	Parnell	2012-018-	2012-18-114.17	f7f7db20-cc23-4af4-b255-78c26c186af5	0.25 in gauge screen	TU 9	association with dated portion of Stratum V	1x2 m unit intersecting and west of Feature 1. NE corner local grid coordinates: 1002.37m E, 1020.21m N	F	IIIa and V	majority of unit is strat IIIa (10 YR 5/3 brown mottled with 10 YR 6/3 pale brown, 10 YR 7/2 light gray, and 10 YR 7/3 very pale brown fine sand); eastern edge of unit contains strat V (10 YR 2/1 black organically stained sand with abundant charcoal and deer bone)	80-90		Odocoileus virginianus	Odocoileus virginianus	Thoracic Vertebra	Thoracic Vertebra	UBERON:0002347	Fragment								1	254.19
8CO326	Parnell	2012-018-	2012-18-114.17	33986f8a-9b11-4bbd-829a-ebd41138344b	0.25 in gauge screen	TU 9	association with dated portion of Stratum V	1x2 m unit intersecting and west of Feature 1. NE corner local grid coordinates: 1002.37m E, 1020.21m N	F	IIIa and V	majority of unit is strat IIIa (10 YR 5/3 brown mottled with 10 YR 6/3 pale brown, 10 YR 7/2 light gray, and 10 YR 7/3 very pale brown fine sand); eastern edge of unit contains strat V (10 YR 2/1 black organically stained sand with abundant charcoal and deer bone)	80-90		Odocoileus virginianus	Odocoileus virginianus	Tibia	Tibia	UBERON:0000979	Proximal 1/3	R	No						1	254.19
8CO326	Parnell	2012-018-	2012-18-114.17	842ed9ec-75da-44d1-8e31-e495c50a3f28	0.25 in gauge screen	TU 9	association with dated portion of Stratum V	1x2 m unit intersecting and west of Feature 1. NE corner local grid coordinates: 1002.37m E, 1020.21m N	F	IIIa and V	majority of unit is strat IIIa (10 YR 5/3 brown mottled with 10 YR 6/3 pale brown, 10 YR 7/2 light gray, and 10 YR 7/3 very pale brown fine sand); eastern edge of unit contains strat V (10 YR 2/1 black organically stained sand with abundant charcoal and deer bone)	80-90		Odocoileus virginianus	Odocoileus virginianus	Tibia	Tibia	UBERON:0000979	Proximal Epiphysis	L	No						1	254.19		Two articulating pieces
8CO326	Parnell	2012-018-	2012-18-114.17	9a894b16-e32c-4a3c-89c7-6d520d097218	0.25 in gauge screen	TU 9	association with dated portion of Stratum V	1x2 m unit intersecting and west of Feature 1. NE corner local grid coordinates: 1002.37m E, 1020.21m N	F	IIIa and V	majority of unit is strat IIIa (10 YR 5/3 brown mottled with 10 YR 6/3 pale brown, 10 YR 7/2 light gray, and 10 YR 7/3 very pale brown fine sand); eastern edge of unit contains strat V (10 YR 2/1 black organically stained sand with abundant charcoal and deer bone)	80-90		Odocoileus virginianus	Odocoileus virginianus	Tibia	Tibia	UBERON:0000979	Proximal 1/4	L							1	254.19
8CO326	Parnell	2012-018-	2012-18-114.17	14b44b42-3a5a-457f-95a0-478d75f3d1e9	0.25 in gauge screen	TU 9	association with dated portion of Stratum V	1x2 m unit intersecting and west of Feature 1. NE corner local grid coordinates: 1002.37m E, 1020.21m N	F	IIIa and V	majority of unit is strat IIIa (10 YR 5/3 brown mottled with 10 YR 6/3 pale brown, 10 YR 7/2 light gray, and 10 YR 7/3 very pale brown fine sand); eastern edge of unit contains strat V (10 YR 2/1 black organically stained sand with abundant charcoal and deer bone)	80-90		Odocoileus virginianus	Odocoileus virginianus	Tibia	Tibia	UBERON:0000979	Distal 1/8	L					1	Looks like there is some partial burning on the medial maleus	1	254.19		Looks like there is some partial burning on the medial maleus
8CO326	Parnell	2012-018-	2012-18-114.17	cddb7f64-4d68-4272-bc8d-d88cc52e9c56	0.25 in gauge screen	TU 9	association with dated portion of Stratum V	1x2 m unit intersecting and west of Feature 1. NE corner local grid coordinates: 1002.37m E, 1020.21m N	F	IIIa and V	majority of unit is strat IIIa (10 YR 5/3 brown mottled with 10 YR 6/3 pale brown, 10 YR 7/2 light gray, and 10 YR 7/3 very pale brown fine sand); eastern edge of unit contains strat V (10 YR 2/1 black organically stained sand with abundant charcoal and deer bone)	80-90		Odocoileus virginianus	Odocoileus virginianus	Tibia	Tibia	UBERON:0000979	Crest	L							1	254.19		Two articulating pieces
8CO326	Parnell	2012-018-	2012-18-114.17	d6cda4b7-5cb3-4a34-b4f4-685f096d4f78	0.25 in gauge screen	TU 9	association with dated portion of Stratum V	1x2 m unit intersecting and west of Feature 1. NE corner local grid coordinates: 1002.37m E, 1020.21m N	F	IIIa and V	majority of unit is strat IIIa (10 YR 5/3 brown mottled with 10 YR 6/3 pale brown, 10 YR 7/2 light gray, and 10 YR 7/3 very pale brown fine sand); eastern edge of unit contains strat V (10 YR 2/1 black organically stained sand with abundant charcoal and deer bone)	80-90		Odocoileus virginianus	Odocoileus virginianus	Tibia	Tibia	UBERON:0000979	Cochlea	L					1	Burned blue/gray, almost Calcined in some places	1	254.19		Burned blue/gray, almost calcined in some places. Too big to belong with any of the other tibia fragments from within this Catalog Number
8CO326	Parnell	2012-018-	2012-18-114.17	18e420bf-e353-4c3e-984c-58b6d4bb5900	0.25 in gauge screen	TU 9	association with dated portion of Stratum V	1x2 m unit intersecting and west of Feature 1. NE corner local grid coordinates: 1002.37m E, 1020.21m N	F	IIIa and V	majority of unit is strat IIIa (10 YR 5/3 brown mottled with 10 YR 6/3 pale brown, 10 YR 7/2 light gray, and 10 YR 7/3 very pale brown fine sand); eastern edge of unit contains strat V (10 YR 2/1 black organically stained sand with abundant charcoal and deer bone)	80-90		Odocoileus virginianus	Odocoileus virginianus	UID Bone	Unidentified Bone	UBERON:0001474	Fragment						21	Mostly Calcined or close to it	69	254.19		Mostly calcined or close to it
8CO326	Parnell	2012-018-	2012-18-114.17	c92692f1-df4b-4100-8d0d-5549dfd718ae	0.25 in gauge screen	TU 9	association with dated portion of Stratum V	1x2 m unit intersecting and west of Feature 1. NE corner local grid coordinates: 1002.37m E, 1020.21m N	F	IIIa and V	majority of unit is strat IIIa (10 YR 5/3 brown mottled with 10 YR 6/3 pale brown, 10 YR 7/2 light gray, and 10 YR 7/3 very pale brown fine sand); eastern edge of unit contains strat V (10 YR 2/1 black organically stained sand with abundant charcoal and deer bone)	80-90		Odocoileus virginianus	Odocoileus virginianus	Ulna	Ulna	UBERON:0001424	Olecranon Tuberosity	L					1	Burned gray	1	254.19		Burned gray
8CO326	Parnell	2012-018-	2012-18-114.17	1fbeb7ed-92f1-406b-88f3-b0621281da1d	0.25 in gauge screen	TU 9	association with dated portion of Stratum V	1x2 m unit intersecting and west of Feature 1. NE corner local grid coordinates: 1002.37m E, 1020.21m N	F	IIIa and V	majority of unit is strat IIIa (10 YR 5/3 brown mottled with 10 YR 6/3 pale brown, 10 YR 7/2 light gray, and 10 YR 7/3 very pale brown fine sand); eastern edge of unit contains strat V (10 YR 2/1 black organically stained sand with abundant charcoal and deer bone)	80-90		Odocoileus virginianus	Odocoileus virginianus	Vertebra	Vertebra	UBERON:0002412	Fragment								3	254.19		Two of these probably lumbars, but too eroded and broken to say for sure
8CO326	Parnell	2012-018-	2012-18-114.18	2909c34d-9d8d-4fd6-bd90-76e75b544767	0.25 in gauge screen	TU 9	association with dated portion of Stratum V	1x2 m unit intersecting and west of Feature 1. NE corner local grid coordinates: 1002.37m E, 1020.21m N	F	IIIa and V	majority of unit is strat IIIa (10 YR 5/3 brown mottled with 10 YR 6/3 pale brown, 10 YR 7/2 light gray, and 10 YR 7/3 very pale brown fine sand); eastern edge of unit contains strat V (10 YR 2/1 black organically stained sand with abundant charcoal and deer bone)	80-90		Pseudemys sp.	Pseudemys sp.	Carapace/Plastron	Carapace/Plastron	UBERON:0008271	Fragment								1	4.77
8CO326	Parnell	2012-018-	2012-18-114.18	b6212110-fbc1-438f-9861-52c387c1a173	0.25 in gauge screen	TU 9	association with dated portion of Stratum V	1x2 m unit intersecting and west of Feature 1. NE corner local grid coordinates: 1002.37m E, 1020.21m N	F	IIIa and V	majority of unit is strat IIIa (10 YR 5/3 brown mottled with 10 YR 6/3 pale brown, 10 YR 7/2 light gray, and 10 YR 7/3 very pale brown fine sand); eastern edge of unit contains strat V (10 YR 2/1 black organically stained sand with abundant charcoal and deer bone)	80-90		Pseudemys sp.	Pseudemys sp.	Pleural	Pleural	UBERON:0011667	Fragment								1	4.77
8CO326	Parnell	2012-018-	2012-18-114.18	ee011b3f-2fc4-4fb9-ab2a-35987813d406	0.25 in gauge screen	TU 9	association with dated portion of Stratum V	1x2 m unit intersecting and west of Feature 1. NE corner local grid coordinates: 1002.37m E, 1020.21m N	F	IIIa and V	majority of unit is strat IIIa (10 YR 5/3 brown mottled with 10 YR 6/3 pale brown, 10 YR 7/2 light gray, and 10 YR 7/3 very pale brown fine sand); eastern edge of unit contains strat V (10 YR 2/1 black organically stained sand with abundant charcoal and deer bone)	80-90		Pseudemys sp.	Pseudemys sp.	Xiphiplastron	Xiphiplastron	UBERON:0011661	Anterior 1/4	L							1	4.77		Two articulating pieces
8CO326	Parnell	2012-018-	2012-18-114.19	0b477dfd-fbfd-4283-b7c1-4155a7f04d0d	0.25 in gauge screen	TU 9	association with dated portion of Stratum V	1x2 m unit intersecting and west of Feature 1. NE corner local grid coordinates: 1002.37m E, 1020.21m N	F	IIIa and V	majority of unit is strat IIIa (10 YR 5/3 brown mottled with 10 YR 6/3 pale brown, 10 YR 7/2 light gray, and 10 YR 7/3 very pale brown fine sand); eastern edge of unit contains strat V (10 YR 2/1 black organically stained sand with abundant charcoal and deer bone)	80-90		Sternotherus sp.	Sternotherus sp.	Pleural #4	Pleural #4	UBERON:0011667	Proximal 2/3	L							1	0.15	0.15
8CO326	Parnell	2012-018-	2012-18-114.20	866c6800-d96e-4830-8568-6b7de688213f	0.25 in gauge screen	TU 9	association with dated portion of Stratum V	1x2 m unit intersecting and west of Feature 1. NE corner local grid coordinates: 1002.37m E, 1020.21m N	F	IIIa and V	majority of unit is strat IIIa (10 YR 5/3 brown mottled with 10 YR 6/3 pale brown, 10 YR 7/2 light gray, and 10 YR 7/3 very pale brown fine sand); eastern edge of unit contains strat V (10 YR 2/1 black organically stained sand with abundant charcoal and deer bone)	80-90		Testudines	Testudines	Carapace/Plastron	Carapace/Plastron	UBERON:0008271	Fragment						18		30	5.87	5.87	Majority are clacined, or close to that stage
8CO326	Parnell	2012-018-	2012-18-115.17	2912e9a2-0f0c-4135-b5a8-a2f272745c70	0.25 in gauge screen	TU 9	association with dated portion of Stratum V	1x2 m unit intersecting and west of Feature 1. NE corner local grid coordinates: 1002.37m E, 1020.21m N	G	IIIa and V	majority of unit is strat IIIa (10 YR 5/3 brown mottled with 10 YR 6/3 pale brown and 10 YR 7/2 light gray fine sand); eastern edge of unit contains strat V (10 YR 2/1 black organically stained sand with abundant charcoal and deer bone)	90-100		Vertebrata	Vertebrata	UID Bone	Unidentified Bone	UBERON:0001474	Fragment						10		32	3.28	3.28	One specimen has two articulating pieces
8CO326	Parnell	2012-018-	2012-18-115.18	5b6f216a-9631-40e4-81f0-ba7839af8367	0.25 in gauge screen	TU 9	association with dated portion of Stratum V	1x2 m unit intersecting and west of Feature 1. NE corner local grid coordinates: 1002.37m E, 1020.21m N	G	IIIa and V	majority of unit is strat IIIa (10 YR 5/3 brown mottled with 10 YR 6/3 pale brown and 10 YR 7/2 light gray fine sand); eastern edge of unit contains strat V (10 YR 2/1 black organically stained sand with abundant charcoal and deer bone)	90-100		Mammalia	Mammalia	Long Bone	Long Bone	UBERON:0002495	Fragment						13	Calcined	13	11.88		These are all calcined
8CO326	Parnell	2012-018-	2012-18-115.18	7dac88f3-7842-4ac0-b336-5754deeed1dd	0.25 in gauge screen	TU 9	association with dated portion of Stratum V	1x2 m unit intersecting and west of Feature 1. NE corner local grid coordinates: 1002.37m E, 1020.21m N	G	IIIa and V	majority of unit is strat IIIa (10 YR 5/3 brown mottled with 10 YR 6/3 pale brown and 10 YR 7/2 light gray fine sand); eastern edge of unit contains strat V (10 YR 2/1 black organically stained sand with abundant charcoal and deer bone)	90-100		Mammalia	Mammalia	UID Bone	Unidentified Bone	UBERON:0001474	Fragment						18	Calcined	50	11.88		These are all calcined. There are a couple of pieces of bone in here that do not match up with deer (possibly due to erosion/weathering), but are definitely large mammal
8CO326	Parnell	2012-018-	2012-18-115.19	cc2b2fc3-a1d3-4140-af48-23047c611da7	0.25 in gauge screen	TU 9	association with dated portion of Stratum V	1x2 m unit intersecting and west of Feature 1. NE corner local grid coordinates: 1002.37m E, 1020.21m N	G	IIIa and V	majority of unit is strat IIIa (10 YR 5/3 brown mottled with 10 YR 6/3 pale brown and 10 YR 7/2 light gray fine sand); eastern edge of unit contains strat V (10 YR 2/1 black organically stained sand with abundant charcoal and deer bone)	90-100		Actinopterygii	Actinopterygii	UID Bone	Unidentified Bone	UBERON:0001474	Fragment						1	Burned blue	1	0.05	0.05	Vertebra? Burned blue
8CO326	Parnell	2012-018-	2012-18-115.20	8ff0de90-3d94-4890-bb0c-4a2344acd1bd	0.25 in gauge screen	TU 9	association with dated portion of Stratum V	1x2 m unit intersecting and west of Feature 1. NE corner local grid coordinates: 1002.37m E, 1020.21m N	G	IIIa and V	majority of unit is strat IIIa (10 YR 5/3 brown mottled with 10 YR 6/3 pale brown and 10 YR 7/2 light gray fine sand); eastern edge of unit contains strat V (10 YR 2/1 black organically stained sand with abundant charcoal and deer bone)	90-100		Carcharhinidae	Carcharhinidae	Tooth	Tooth	UBERON:0001091	Crown								1	0.07	0.07
8CO326	Parnell	2012-018-	2012-18-115.21	7ade9bbe-4080-4a13-a1ba-ec7a808809d7	0.25 in gauge screen	TU 9	association with dated portion of Stratum V	1x2 m unit intersecting and west of Feature 1. NE corner local grid coordinates: 1002.37m E, 1020.21m N	G	IIIa and V	majority of unit is strat IIIa (10 YR 5/3 brown mottled with 10 YR 6/3 pale brown and 10 YR 7/2 light gray fine sand); eastern edge of unit contains strat V (10 YR 2/1 black organically stained sand with abundant charcoal and deer bone)	90-100		Gopherus polyphemus	Gopherus polyphemus	Humerus	Humerus	UBERON:0004250	Proximal 1/3	L							1	0.52	0.52	Articular surface not intact
8CO326	Parnell	2012-018-	2012-18-115.22	08d05b69-ae32-4c5c-b74d-d1bf8e511732	0.25 in gauge screen	TU 9	association with dated portion of Stratum V	1x2 m unit intersecting and west of Feature 1. NE corner local grid coordinates: 1002.37m E, 1020.21m N	G	IIIa and V	majority of unit is strat IIIa (10 YR 5/3 brown mottled with 10 YR 6/3 pale brown and 10 YR 7/2 light gray fine sand); eastern edge of unit contains strat V (10 YR 2/1 black organically stained sand with abundant charcoal and deer bone)	90-100		Odocoileus virginianus	Odocoileus virginianus	Acetabulum	Acetabulum	UBERON:0001269	Fragment	L							1	155.83		Does not articulate with the Odocoileus virginianus nearly whole left illium+acetabulum specimen within the same Catalog Number (2012-18-115.22) but likely belongs with it, see Occurrence ID 5cd1215c-82f3-40e9-8a72-926b1020f2c4
8CO326	Parnell	2012-018-	2012-18-115.22	e80a47a3-ecf2-4eaf-8054-5b9a8f71bad4	0.25 in gauge screen	TU 9	association with dated portion of Stratum V	1x2 m unit intersecting and west of Feature 1. NE corner local grid coordinates: 1002.37m E, 1020.21m N	G	IIIa and V	majority of unit is strat IIIa (10 YR 5/3 brown mottled with 10 YR 6/3 pale brown and 10 YR 7/2 light gray fine sand); eastern edge of unit contains strat V (10 YR 2/1 black organically stained sand with abundant charcoal and deer bone)	90-100		Odocoileus virginianus	Odocoileus virginianus	Astragalus	Astragalus	UBERON:0002395	Whole	R							1	155.83		See original notes on file in Florida Archaeology, Florida Museum of Natural History, "This belongs with individual smaller than comparative specimen #4700 in 80-90 cmbd."
8CO326	Parnell	2012-018-	2012-18-115.22	2cfbc544-e487-46ad-affc-53c791858134	0.25 in gauge screen	TU 9	association with dated portion of Stratum V	1x2 m unit intersecting and west of Feature 1. NE corner local grid coordinates: 1002.37m E, 1020.21m N	G	IIIa and V	majority of unit is strat IIIa (10 YR 5/3 brown mottled with 10 YR 6/3 pale brown and 10 YR 7/2 light gray fine sand); eastern edge of unit contains strat V (10 YR 2/1 black organically stained sand with abundant charcoal and deer bone)	90-100		Odocoileus virginianus	Odocoileus virginianus	Humerus	Humerus	UBERON:0004250	Distal 1/4	L							1	155.83		Fracture plane is spiraled
8CO326	Parnell	2012-018-	2012-18-115.22	5f668029-6165-4d00-b90d-042b587e9e2c	0.25 in gauge screen	TU 9	association with dated portion of Stratum V	1x2 m unit intersecting and west of Feature 1. NE corner local grid coordinates: 1002.37m E, 1020.21m N	G	IIIa and V	majority of unit is strat IIIa (10 YR 5/3 brown mottled with 10 YR 6/3 pale brown and 10 YR 7/2 light gray fine sand); eastern edge of unit contains strat V (10 YR 2/1 black organically stained sand with abundant charcoal and deer bone)	90-100		Odocoileus virginianus	Odocoileus virginianus	Humerus	Humerus	UBERON:0004250	Proximal Epiphysis	L	No						1	155.83		See original notes on file in Florida Archaeology, Florida Museum of Natural History, "This is IND #3 ~ the size of specimen #4570, which probably goes with IND #5 in Level F."
8CO326	Parnell	2012-018-	2012-18-115.22	5cd1215c-82f3-40e9-8a72-926b1020f2c4	0.25 in gauge screen	TU 9	association with dated portion of Stratum V	1x2 m unit intersecting and west of Feature 1. NE corner local grid coordinates: 1002.37m E, 1020.21m N	G	IIIa and V	majority of unit is strat IIIa (10 YR 5/3 brown mottled with 10 YR 6/3 pale brown and 10 YR 7/2 light gray fine sand); eastern edge of unit contains strat V (10 YR 2/1 black organically stained sand with abundant charcoal and deer bone)	90-100		Odocoileus virginianus	Odocoileus virginianus	Ilium+Acetabulum	Ilium+Acetabulum	UBERON:0001273; UBERON:0001269	Nearly Whole	L							1	155.83		Also includes anterior 1/4 of ischium, and is composed of five articulating pieces
8CO326	Parnell	2012-018-	2012-18-115.22	e1e68013-8caa-498b-bcd1-f24bd8c0cb17	0.25 in gauge screen	TU 9	association with dated portion of Stratum V	1x2 m unit intersecting and west of Feature 1. NE corner local grid coordinates: 1002.37m E, 1020.21m N	G	IIIa and V	majority of unit is strat IIIa (10 YR 5/3 brown mottled with 10 YR 6/3 pale brown and 10 YR 7/2 light gray fine sand); eastern edge of unit contains strat V (10 YR 2/1 black organically stained sand with abundant charcoal and deer bone)	90-100		Odocoileus virginianus	Odocoileus virginianus	Long Bone	Long Bone	UBERON:0002495	Fragment						3		29	155.83		Several pieces with fresh breaks, two appear to be sprially fractured
8CO326	Parnell	2012-018-	2012-18-115.22	565dc99b-8242-419f-9ffe-915703e9112d	0.25 in gauge screen	TU 9	association with dated portion of Stratum V	1x2 m unit intersecting and west of Feature 1. NE corner local grid coordinates: 1002.37m E, 1020.21m N	G	IIIa and V	majority of unit is strat IIIa (10 YR 5/3 brown mottled with 10 YR 6/3 pale brown and 10 YR 7/2 light gray fine sand); eastern edge of unit contains strat V (10 YR 2/1 black organically stained sand with abundant charcoal and deer bone)	90-100		Odocoileus virginianus	Odocoileus virginianus	Lumbar Vertebra	Lumbar Vertebra	UBERON:0002414	Centrum								1	155.83		Too eroded to assign a number
8CO326	Parnell	2012-018-	2012-18-115.22	b527e66b-37ac-4a1f-98b7-50ff632f6f33	0.25 in gauge screen	TU 9	association with dated portion of Stratum V	1x2 m unit intersecting and west of Feature 1. NE corner local grid coordinates: 1002.37m E, 1020.21m N	G	IIIa and V	majority of unit is strat IIIa (10 YR 5/3 brown mottled with 10 YR 6/3 pale brown and 10 YR 7/2 light gray fine sand); eastern edge of unit contains strat V (10 YR 2/1 black organically stained sand with abundant charcoal and deer bone)	90-100		Odocoileus virginianus	Odocoileus virginianus	Lumbar Vertebra	Lumbar Vertebra	UBERON:0002414	Centrum								1	155.83		Two articulating pieces
8CO326	Parnell	2012-018-	2012-18-115.22	1daf34e8-e7dc-4493-a1b2-1f82869ad374	0.25 in gauge screen	TU 9	association with dated portion of Stratum V	1x2 m unit intersecting and west of Feature 1. NE corner local grid coordinates: 1002.37m E, 1020.21m N	G	IIIa and V	majority of unit is strat IIIa (10 YR 5/3 brown mottled with 10 YR 6/3 pale brown and 10 YR 7/2 light gray fine sand); eastern edge of unit contains strat V (10 YR 2/1 black organically stained sand with abundant charcoal and deer bone)	90-100		Odocoileus virginianus	Odocoileus virginianus	Lumbar Vertebra #3	Lumbar Vertebra #3	UBERON:0004619	Nearly Whole								1	155.83		Three individuals in this sample, but MNI is probably one; See original data notes on file in Florida Archaeology, Florida Museum of Natural History
8CO326	Parnell	2012-018-	2012-18-115.22	125586cf-f894-411a-8741-dcbc8ba4f31a	0.25 in gauge screen	TU 9	association with dated portion of Stratum V	1x2 m unit intersecting and west of Feature 1. NE corner local grid coordinates: 1002.37m E, 1020.21m N	G	IIIa and V	majority of unit is strat IIIa (10 YR 5/3 brown mottled with 10 YR 6/3 pale brown and 10 YR 7/2 light gray fine sand); eastern edge of unit contains strat V (10 YR 2/1 black organically stained sand with abundant charcoal and deer bone)	90-100		Odocoileus virginianus	Odocoileus virginianus	Lumbar Vertebra #4	Lumbar Vertebra #4	UBERON:0004620	Nearly Whole								1	155.83
8CO326	Parnell	2012-018-	2012-18-115.22	2dde0453-9c22-45f5-97ad-e5a5d7882071	0.25 in gauge screen	TU 9	association with dated portion of Stratum V	1x2 m unit intersecting and west of Feature 1. NE corner local grid coordinates: 1002.37m E, 1020.21m N	G	IIIa and V	majority of unit is strat IIIa (10 YR 5/3 brown mottled with 10 YR 6/3 pale brown and 10 YR 7/2 light gray fine sand); eastern edge of unit contains strat V (10 YR 2/1 black organically stained sand with abundant charcoal and deer bone)	90-100		Odocoileus virginianus	Odocoileus virginianus	Lumbar Vertebra #5	Lumbar Vertebra #5	UBERON:0004621	Nearly Whole								1	155.83
8CO326	Parnell	2012-018-	2012-18-115.22	72ec010b-e144-432a-adb9-feb7dd2dc597	0.25 in gauge screen	TU 9	association with dated portion of Stratum V	1x2 m unit intersecting and west of Feature 1. NE corner local grid coordinates: 1002.37m E, 1020.21m N	G	IIIa and V	majority of unit is strat IIIa (10 YR 5/3 brown mottled with 10 YR 6/3 pale brown and 10 YR 7/2 light gray fine sand); eastern edge of unit contains strat V (10 YR 2/1 black organically stained sand with abundant charcoal and deer bone)	90-100		Odocoileus virginianus	Odocoileus virginianus	Lumbar Vertebra #6	Lumbar Vertebra #6	UBERON:0002414	Anterior 2/3								1	155.83
8CO326	Parnell	2012-018-	2012-18-115.22	62553396-b99a-408b-87a8-ee538cd85890	0.25 in gauge screen	TU 9	association with dated portion of Stratum V	1x2 m unit intersecting and west of Feature 1. NE corner local grid coordinates: 1002.37m E, 1020.21m N	G	IIIa and V	majority of unit is strat IIIa (10 YR 5/3 brown mottled with 10 YR 6/3 pale brown and 10 YR 7/2 light gray fine sand); eastern edge of unit contains strat V (10 YR 2/1 black organically stained sand with abundant charcoal and deer bone)	90-100		Odocoileus virginianus	Odocoileus virginianus	Metacarpal	Metacarpal	UBERON:0002374	Distal 1/4 (shaft)								1	155.83		Includes nutrient foramen, but not ephiphysis
8CO326	Parnell	2012-018-	2012-18-115.22	2742aa71-cbeb-47c9-a9b9-5ab08a6ea333	0.25 in gauge screen	TU 9	association with dated portion of Stratum V	1x2 m unit intersecting and west of Feature 1. NE corner local grid coordinates: 1002.37m E, 1020.21m N	G	IIIa and V	majority of unit is strat IIIa (10 YR 5/3 brown mottled with 10 YR 6/3 pale brown and 10 YR 7/2 light gray fine sand); eastern edge of unit contains strat V (10 YR 2/1 black organically stained sand with abundant charcoal and deer bone)	90-100		Odocoileus virginianus	Odocoileus virginianus	Metatarsal	Metatarsal	UBERON:0001448	Fragment								1	155.83		Medial shaft fragment with longitudinal groove
8CO326	Parnell	2012-018-	2012-18-115.22	8b2526c2-b531-4472-81b7-3db13cca98d9	0.25 in gauge screen	TU 9	association with dated portion of Stratum V	1x2 m unit intersecting and west of Feature 1. NE corner local grid coordinates: 1002.37m E, 1020.21m N	G	IIIa and V	majority of unit is strat IIIa (10 YR 5/3 brown mottled with 10 YR 6/3 pale brown and 10 YR 7/2 light gray fine sand); eastern edge of unit contains strat V (10 YR 2/1 black organically stained sand with abundant charcoal and deer bone)	90-100		Odocoileus virginianus	Odocoileus virginianus	Radius/Tibia	Radius/Tibia	UBERON:0001423; UBERON:0000979	Shaft Fragment	R?					1	Burned dark brown to black	1	155.83		Two articulating pieces, burned dark brown to black. If this is a radius, it likely belongs with the one burned along the medial border in 80-90 cmbd
8CO326	Parnell	2012-018-	2012-18-115.22	40827980-d085-4e24-b282-6d28318e77ea	0.25 in gauge screen	TU 9	association with dated portion of Stratum V	1x2 m unit intersecting and west of Feature 1. NE corner local grid coordinates: 1002.37m E, 1020.21m N	G	IIIa and V	majority of unit is strat IIIa (10 YR 5/3 brown mottled with 10 YR 6/3 pale brown and 10 YR 7/2 light gray fine sand); eastern edge of unit contains strat V (10 YR 2/1 black organically stained sand with abundant charcoal and deer bone)	90-100		Odocoileus virginianus	Odocoileus virginianus	Scapula	Scapula	UBERON:0006849	Distal 2/3	R							1	155.83		Five articulating pieces
8CO326	Parnell	2012-018-	2012-18-115.22	dfcecf85-18c5-4bf6-b2b0-fb76b049de5d	0.25 in gauge screen	TU 9	association with dated portion of Stratum V	1x2 m unit intersecting and west of Feature 1. NE corner local grid coordinates: 1002.37m E, 1020.21m N	G	IIIa and V	majority of unit is strat IIIa (10 YR 5/3 brown mottled with 10 YR 6/3 pale brown and 10 YR 7/2 light gray fine sand); eastern edge of unit contains strat V (10 YR 2/1 black organically stained sand with abundant charcoal and deer bone)	90-100		Odocoileus virginianus	Odocoileus virginianus	Thoracic Vertebra #1	Thoracic Vertebra #1	UBERON:0004626	Centrum								1	155.83
8CO326	Parnell	2012-018-	2012-18-115.22	b48bcb31-bb43-4c01-88c6-b172e03af3d2	0.25 in gauge screen	TU 9	association with dated portion of Stratum V	1x2 m unit intersecting and west of Feature 1. NE corner local grid coordinates: 1002.37m E, 1020.21m N	G	IIIa and V	majority of unit is strat IIIa (10 YR 5/3 brown mottled with 10 YR 6/3 pale brown and 10 YR 7/2 light gray fine sand); eastern edge of unit contains strat V (10 YR 2/1 black organically stained sand with abundant charcoal and deer bone)	90-100		Odocoileus virginianus	Odocoileus virginianus	UID Bone	Unidentified Bone	UBERON:0001474	Fragment								4	155.83		Most pieces have fresh breaks
8CO326	Parnell	2012-018-	2012-18-115.22	735678f8-3ffa-4ce2-9920-6bfc10482549	> 1mm gauge screen	TU 9	association with dated portion of Stratum V	1x2 m unit intersecting and west of Feature 1. NE corner local grid coordinates: 1002.37m E, 1020.21m N	G	IIIa and V	majority of unit is strat IIIa (10 YR 5/3 brown mottled with 10 YR 6/3 pale brown and 10 YR 7/2 light gray fine sand); eastern edge of unit contains strat V (10 YR 2/1 black organically stained sand with abundant charcoal and deer bone)	90-100		Odocoileus virginianus	Odocoileus virginianus	UID Bone	Unidentified Bone	UBERON:0001474	Fragment									155.83	1.13	weight of Odocoileus virginianus specimens recovered from >1mm screen mesh within Catalog Number; count not recorded
8CO326	Parnell	2012-018-	2012-18-115.22	52f39dca-7679-4335-aadc-a2cab5d7b816	0.25 in gauge screen	TU 9	association with dated portion of Stratum V	1x2 m unit intersecting and west of Feature 1. NE corner local grid coordinates: 1002.37m E, 1020.21m N	G	IIIa and V	majority of unit is strat IIIa (10 YR 5/3 brown mottled with 10 YR 6/3 pale brown and 10 YR 7/2 light gray fine sand); eastern edge of unit contains strat V (10 YR 2/1 black organically stained sand with abundant charcoal and deer bone)	90-100		Odocoileus virginianus	Odocoileus virginianus	Ulna	Ulna	UBERON:0001424	Proximal 1/4	R							1	155.83
8CO326	Parnell	2012-018-	2012-18-115.22	bc491c1f-7b42-49e1-8ce7-b77fc406ff64	0.25 in gauge screen	TU 9	association with dated portion of Stratum V	1x2 m unit intersecting and west of Feature 1. NE corner local grid coordinates: 1002.37m E, 1020.21m N	G	IIIa and V	majority of unit is strat IIIa (10 YR 5/3 brown mottled with 10 YR 6/3 pale brown and 10 YR 7/2 light gray fine sand); eastern edge of unit contains strat V (10 YR 2/1 black organically stained sand with abundant charcoal and deer bone)	90-100		Odocoileus virginianus	Odocoileus virginianus	Vertebra	Vertebra	UBERON:0002412	Centrum Epiphysis		No						1	155.83
8CO326	Parnell	2012-018-	2012-18-115.22	f25527c8-c7f4-4c03-9612-305ec3f229ed	0.25 in gauge screen	TU 9	association with dated portion of Stratum V	1x2 m unit intersecting and west of Feature 1. NE corner local grid coordinates: 1002.37m E, 1020.21m N	G	IIIa and V	majority of unit is strat IIIa (10 YR 5/3 brown mottled with 10 YR 6/3 pale brown and 10 YR 7/2 light gray fine sand); eastern edge of unit contains strat V (10 YR 2/1 black organically stained sand with abundant charcoal and deer bone)	90-100		Odocoileus virginianus	Odocoileus virginianus	Vertebra	Vertebra	UBERON:0002412	Process/Tubercle								1	155.83
8CO326	Parnell	2012-018-	2012-18-115.22	bd147882-b825-48ca-89ec-1cb7223d5f99	0.25 in gauge screen	TU 9	association with dated portion of Stratum V	1x2 m unit intersecting and west of Feature 1. NE corner local grid coordinates: 1002.37m E, 1020.21m N	G	IIIa and V	majority of unit is strat IIIa (10 YR 5/3 brown mottled with 10 YR 6/3 pale brown and 10 YR 7/2 light gray fine sand); eastern edge of unit contains strat V (10 YR 2/1 black organically stained sand with abundant charcoal and deer bone)	90-100		Odocoileus virginianus	Odocoileus virginianus	Vertebra	Vertebra	UBERON:0002412	Fragment								1	155.83
8CO326	Parnell	2012-018-	2012-18-115.23	87ab616d-8a2b-49cb-8556-ef0ec8612cf6	0.25 in gauge screen	TU 9	association with dated portion of Stratum V	1x2 m unit intersecting and west of Feature 1. NE corner local grid coordinates: 1002.37m E, 1020.21m N	G	IIIa and V	majority of unit is strat IIIa (10 YR 5/3 brown mottled with 10 YR 6/3 pale brown and 10 YR 7/2 light gray fine sand); eastern edge of unit contains strat V (10 YR 2/1 black organically stained sand with abundant charcoal and deer bone)	90-100		Pseudemys sp.	Pseudemys sp.	Pleural	Pleural	UBERON:0011667	Fragment								2	6.95
8CO326	Parnell	2012-018-	2012-18-115.23	c278e81d-f230-4054-9a2f-b363b9630394	0.25 in gauge screen	TU 9	association with dated portion of Stratum V	1x2 m unit intersecting and west of Feature 1. NE corner local grid coordinates: 1002.37m E, 1020.21m N	G	IIIa and V	majority of unit is strat IIIa (10 YR 5/3 brown mottled with 10 YR 6/3 pale brown and 10 YR 7/2 light gray fine sand); eastern edge of unit contains strat V (10 YR 2/1 black organically stained sand with abundant charcoal and deer bone)	90-100		Pseudemys sp.	Pseudemys sp.	Pleural #5	Pleural #5	UBERON:0011667	Whole	L							1	6.95		Two articulating pieces
8CO326	Parnell	2012-018-	2012-18-115.23	af61367d-ce79-4257-be8b-d2010f9aff26	0.25 in gauge screen	TU 9	association with dated portion of Stratum V	1x2 m unit intersecting and west of Feature 1. NE corner local grid coordinates: 1002.37m E, 1020.21m N	G	IIIa and V	majority of unit is strat IIIa (10 YR 5/3 brown mottled with 10 YR 6/3 pale brown and 10 YR 7/2 light gray fine sand); eastern edge of unit contains strat V (10 YR 2/1 black organically stained sand with abundant charcoal and deer bone)	90-100		Pseudemys sp.	Pseudemys sp.	Pleural #5	Pleural #5	UBERON:0011667	Proximal 2/3	R							1	6.95		Two articulating pieces
8CO326	Parnell	2012-018-	2012-18-115.24	b2e5bfa5-b8d1-44d9-b17c-592293e4190a	0.25 in gauge screen	TU 9	association with dated portion of Stratum V	1x2 m unit intersecting and west of Feature 1. NE corner local grid coordinates: 1002.37m E, 1020.21m N	G	IIIa and V	majority of unit is strat IIIa (10 YR 5/3 brown mottled with 10 YR 6/3 pale brown and 10 YR 7/2 light gray fine sand); eastern edge of unit contains strat V (10 YR 2/1 black organically stained sand with abundant charcoal and deer bone)	90-100		Testudines	Testudines	Carapace/Plastron	Carapace/Plastron	UBERON:0008271	Fragment						6	All but one are Calcined, remainder is burned blue	12	3.97	3.97	All but one are calcined, remainder is burned blue
8CO326	Parnell	2012-018-	2012-18-115.25	f96a5e82-f582-414c-8f3e-d53f7a6f208b	0.25 in gauge screen	TU 9	association with dated portion of Stratum V	1x2 m unit intersecting and west of Feature 1. NE corner local grid coordinates: 1002.37m E, 1020.21m N	G	IIIa and V	majority of unit is strat IIIa (10 YR 5/3 brown mottled with 10 YR 6/3 pale brown and 10 YR 7/2 light gray fine sand); eastern edge of unit contains strat V (10 YR 2/1 black organically stained sand with abundant charcoal and deer bone)	90-100		Ursus americanus	Ursus americanus	Metatarsal/carpal	Metatarsal/carpal	UBERON:0001448; UBERON:0002374	Distal 2/3								1	2.4	2.4
8CO326	Parnell	2012-018-	2012-18-116.10	18b397cc-4667-4bae-a2da-ff9daf89b1ce	0.25 in gauge screen	TU 9	ceramic typology and contextual association with Stratum V	1x2 m unit intersecting and west of Feature 1. NE corner local grid coordinates: 1002.37m E, 1020.21m N	H	VI	just below or adjacent to the charcoal lens of Stratum V. Pale brown (10YR6/3) mottled with very pale brown 10YR8/3) and white (10YR 8/1) fine sand	105-120		Vertebrata	Vertebrata	UID Bone	Unidentified Bone	UBERON:0001474	Fragment						1		4	0.77	0.77
8CO326	Parnell	2012-018-	2012-18-116.11	d370fec0-bac4-45ae-943e-63610bd29c62	0.25 in gauge screen	TU 9	ceramic typology and contextual association with Stratum V	1x2 m unit intersecting and west of Feature 1. NE corner local grid coordinates: 1002.37m E, 1020.21m N	H	VI	just below or adjacent to the charcoal lens of Stratum V. Pale brown (10YR6/3) mottled with very pale brown 10YR8/3) and white (10YR 8/1) fine sand	105-120		Meleagris gallapavo	Meleagris gallapavo	Coracoid	Coracoid	UBERON:0004743	Glenoid+Scapular Facet	R							1	0.93	0.93
8CO326	Parnell	2012-018-	2012-18-116.12	fe2bafc6-194e-4391-9454-f5829cb7b619	0.25 in gauge screen	TU 9	ceramic typology and contextual association with Stratum V	1x2 m unit intersecting and west of Feature 1. NE corner local grid coordinates: 1002.37m E, 1020.21m N	H	VI	just below or adjacent to the charcoal lens of Stratum V. Pale brown (10YR6/3) mottled with very pale brown 10YR8/3) and white (10YR 8/1) fine sand	105-120		Odocoileus virginianus	Odocoileus virginianus	Long Bone	Long Bone	UBERON:0002495	Shaft Fragment						4		4	3.52
8CO326	Parnell	2012-018-	2012-18-116.12	ac1a60a0-7434-42b2-ad26-9dda8d64373f	0.25 in gauge screen	TU 9	ceramic typology and contextual association with Stratum V	1x2 m unit intersecting and west of Feature 1. NE corner local grid coordinates: 1002.37m E, 1020.21m N	H	VI	just below or adjacent to the charcoal lens of Stratum V. Pale brown (10YR6/3) mottled with very pale brown 10YR8/3) and white (10YR 8/1) fine sand	105-120		Odocoileus virginianus	Odocoileus virginianus	UID Bone	Unidentified Bone	UBERON:0001474	Fragment						2	Calcined	3	3.52		Calcined
8CO326	Parnell	2012-018-	2012-18-116.13	b154f87d-944f-4fe2-a919-55063567db1b	0.25 in gauge screen	TU 9	ceramic typology and contextual association with Stratum V	1x2 m unit intersecting and west of Feature 1. NE corner local grid coordinates: 1002.37m E, 1020.21m N	H	VI	just below or adjacent to the charcoal lens of Stratum V. Pale brown (10YR6/3) mottled with very pale brown 10YR8/3) and white (10YR 8/1) fine sand	105-120		Pseudemys sp.	Pseudemys sp.	Marginal #2	Marginal #2	UBERON:0011666	Posterior 1/2	R							1	1.64
8CO326	Parnell	2012-018-	2012-18-116.13	d33f6af3-eff8-4d37-b5e2-b9e19117805b	0.25 in gauge screen	TU 9	ceramic typology and contextual association with Stratum V	1x2 m unit intersecting and west of Feature 1. NE corner local grid coordinates: 1002.37m E, 1020.21m N	H	VI	just below or adjacent to the charcoal lens of Stratum V. Pale brown (10YR6/3) mottled with very pale brown 10YR8/3) and white (10YR 8/1) fine sand	105-120		Pseudemys sp.	Pseudemys sp.	Pygal	Pygal	UBERON:0011670	Whole								1	1.64
8CO326	Parnell	2012-018-	2012-18-116.14	1ead4130-2955-4c83-8137-effbaf50509f	0.25 in gauge screen	TU 9	ceramic typology and contextual association with Stratum V	1x2 m unit intersecting and west of Feature 1. NE corner local grid coordinates: 1002.37m E, 1020.21m N	H	VI	just below or adjacent to the charcoal lens of Stratum V. Pale brown (10YR6/3) mottled with very pale brown 10YR8/3) and white (10YR 8/1) fine sand	105-120		Testudines	Testudines	Carapace/Plastron	Carapace/Plastron	UBERON:0008271	Fragment								3	0.69	0.69
8CO326	Parnell	2012-018-	2012-18-117.5	1e30785c-f189-43f8-9155-49fccf90f7dc	0.25 in gauge screen	TU 9	ceramic typology and contextual association with Stratum V	1x2 m unit intersecting and west of Feature 1. NE corner local grid coordinates: 1002.37m E, 1020.21m N	I	VI	just below or adjacent to the charcoal lens of Stratum V. Pale brown (10YR6/3) mottled with very pale brown 10YR8/3) and white (10YR 8/1) fine sand	120-130		Vertebrata	Vertebrata	UID Bone	Unidentified Bone	UBERON:0001474	Fragment								3	0.44	0.44
8CO326	Parnell	2012-018-	no # listed	c1523908-5607-4f9b-b93a-22f75ab115b6	0.25 in gauge screen	TU 9	ceramic typology and contextual association with Stratum V	1x2 m unit intersecting and west of Feature 1. NE corner local grid coordinates: 1002.37m E, 1020.21m N	I	VI	just below or adjacent to the charcoal lens of Stratum V. Pale brown (10YR6/3) mottled with very pale brown 10YR8/3) and white (10YR 8/1) fine sand	120-130		Mammalia	Mammalia	UID Bone	Unidentified Bone	UBERON:0001474	Fragment								1	0.13	0.13
8CO326	Parnell	2012-018-	2012-18-117.6	f743b1c8-59a8-4ed2-a155-bbfb3650ee43	0.25 in gauge screen	TU 9	ceramic typology and contextual association with Stratum V	1x2 m unit intersecting and west of Feature 1. NE corner local grid coordinates: 1002.37m E, 1020.21m N	I	VI	just below or adjacent to the charcoal lens of Stratum V. Pale brown (10YR6/3) mottled with very pale brown 10YR8/3) and white (10YR 8/1) fine sand	120-130		Gopherus polyphemus	Gopherus polyphemus	Pleural	Pleural	UBERON:0011667	Fragment								1	1	1	Two articulating pieces
8CO326	Parnell	2012-018-	2012-18-117.7	e5c13cbe-2403-4aa6-9fe3-8686f9c448ea	0.25 in gauge screen	TU 9	ceramic typology and contextual association with Stratum V	1x2 m unit intersecting and west of Feature 1. NE corner local grid coordinates: 1002.37m E, 1020.21m N	I	VI	just below or adjacent to the charcoal lens of Stratum V. Pale brown (10YR6/3) mottled with very pale brown 10YR8/3) and white (10YR 8/1) fine sand	120-130		Odocoileus virginianus	Odocoileus virginianus	Long Bone	Long Bone	UBERON:0002495	Shaft Fragment								1	1.01
8CO326	Parnell	2012-018-	2012-18-117.7	658f7e01-1228-456e-8b20-04e2b68eacbd	0.25 in gauge screen	TU 9	ceramic typology and contextual association with Stratum V	1x2 m unit intersecting and west of Feature 1. NE corner local grid coordinates: 1002.37m E, 1020.21m N	I	VI	just below or adjacent to the charcoal lens of Stratum V. Pale brown (10YR6/3) mottled with very pale brown 10YR8/3) and white (10YR 8/1) fine sand	120-130		Odocoileus virginianus	Odocoileus virginianus	UID Bone	Unidentified Bone	UBERON:0001474	Fragment								5	1.01
8CO326	Parnell	2012-018-	2012-18-117.8	eab5bfa2-20b9-4f3a-9dab-fd266adcab22	0.25 in gauge screen	TU 9	ceramic typology and contextual association with Stratum V	1x2 m unit intersecting and west of Feature 1. NE corner local grid coordinates: 1002.37m E, 1020.21m N	I	VI	just below or adjacent to the charcoal lens of Stratum V. Pale brown (10YR6/3) mottled with very pale brown 10YR8/3) and white (10YR 8/1) fine sand	120-130		Pseudemys sp.	Pseudemys sp.	Neural #2	Neural #2	UBERON:0011669	Whole								1	1.36	1.36	Too big to go with Pseudemys sp. Individual in Catalog Number 2012-18-116.13
8CO326	Parnell	2012-018-	2012-18-118.10	837fc7c6-95a1-446a-b1e3-504bba802e17	0.25 in gauge screen	TU 9	ceramic typology and contextual association with Stratum V	1x2 m unit intersecting and west of Feature 1. NE corner local grid coordinates: 1002.37m E, 1020.21m N	J	VI	subsoil. pale brown (10YR6/3) mottled with very pale brown 10YR8/3) and white (10YR 8/1) fine sand	130-143		Vertebrata	Vertebrata	UID Bone	Unidentified Bone	UBERON:0001474	Fragment								4	0.18	0.18
8CO326	Parnell	2012-018-	2012-18-118.11	0e862656-bcdb-4fb6-b108-53db1e630ade	0.25 in gauge screen	TU 9	ceramic typology and contextual association with Stratum V	1x2 m unit intersecting and west of Feature 1. NE corner local grid coordinates: 1002.37m E, 1020.21m N	J	VI	subsoil. pale brown (10YR6/3) mottled with very pale brown 10YR8/3) and white (10YR 8/1) fine sand	130-143		Mammalia	Mammalia	Long Bone	Long Bone	UBERON:0002495	Epiphyseal Fragment								1	0.62
8CO326	Parnell	2012-018-	2012-18-118.11	8f69fad5-68ee-47d5-9f34-4f4a69b78d8a	0.25 in gauge screen	TU 9	ceramic typology and contextual association with Stratum V	1x2 m unit intersecting and west of Feature 1. NE corner local grid coordinates: 1002.37m E, 1020.21m N	J	VI	subsoil. pale brown (10YR6/3) mottled with very pale brown 10YR8/3) and white (10YR 8/1) fine sand	130-143		Mammalia	Mammalia	UID Bone	Unidentified Bone	UBERON:0001474	Fragment								1	0.62
8CO326	Parnell	2012-018-	2012-18-118.12	d7cf5f35-601b-4c5f-9529-be02c61b2237	0.25 in gauge screen	TU 9	ceramic typology and contextual association with Stratum V	1x2 m unit intersecting and west of Feature 1. NE corner local grid coordinates: 1002.37m E, 1020.21m N	J	VI	subsoil. pale brown (10YR6/3) mottled with very pale brown 10YR8/3) and white (10YR 8/1) fine sand	130-143		Odocoileus virginianus	Odocoileus virginianus	Long Bone	Long Bone	UBERON:0002495	Shaft Fragment								1	0.86	0.86	Two articulating fragments	850 +/- 30 BP	INTCAL09	1160	AD	1260	AD	30		Charcoal found in Stratum V		AMS	Wallis, N.J. and M.E. Blessing. 2015. Ritualized Deposition and Feasting Pits: Bundling of animals in Mississippi Period Florida. Cambridge Archaeological Journal 25(1):79-98.; Wallis, N.J. and M.E. Blessing. 2015. Big Feasts and Small Scale Foragers: Pit features as feast events in the American southeast. Journal of Anthropological Archaeology 39:1-18.	Beta Analytic number - 323913
8CO326	Parnell	2012-018-	2012-18-119.14	7560dd78-618b-4de5-add3-7f91c369fc47	0.25 in gauge screen	TU 9	Beta - 323913, 850 +/- 30 BP, 2-sigma cal AD 1160 to 1260	1x2 m unit intersecting and west of Feature 1. NE corner local grid coordinates: 1002.37m E, 1020.21m N	bulk sample from stratum V	V	very dense wood charcoal fragments mixed with 10YR2/1 black greasy fine sand. Abundant bone, potsherds, lithics, and fire cracked rock. AMS assay comes from charcoal in this sample: Beta - 323913, 850 +/- 30 BP, 2-sigma cal AD 1160 to 1260.	81-96		Vertebrata	Vertebrata	UID Bone	Unidentified Bone	UBERON:0001474	Fragment						6		21	2.45	2.45		850 +/- 30 BP	INTCAL09	1160	AD	1260	AD	30		Charcoal found in Stratum V		AMS	Wallis, N.J. and M.E. Blessing. 2015. Ritualized Deposition and Feasting Pits: Bundling of animals in Mississippi Period Florida. Cambridge Archaeological Journal 25(1):79-98.; Wallis, N.J. and M.E. Blessing. 2015. Big Feasts and Small Scale Foragers: Pit features as feast events in the American southeast. Journal of Anthropological Archaeology 39:1-18.	Beta Analytic number - 323913
8CO326	Parnell	2012-018-	no # listed	6f128d2a-2efa-4b16-8cb7-7c66fd9f1783	0.25 in gauge screen	TU 9	Beta - 323913, 850 +/- 30 BP, 2-sigma cal AD 1160 to 1260	1x2 m unit intersecting and west of Feature 1. NE corner local grid coordinates: 1002.37m E, 1020.21m N	bulk sample from stratum V	V	very dense wood charcoal fragments mixed with 10YR2/1 black greasy fine sand. Abundant bone, potsherds, lithics, and fire cracked rock. AMS assay comes from charcoal in this sample: Beta - 323913, 850 +/- 30 BP, 2-sigma cal AD 1160 to 1260.	81-96		Crassostrea virginica	Crassostrea virginica	Valve	Valve		Fragment								2	8.72	8.72		850 +/- 30 BP	INTCAL09	1160	AD	1260	AD	30		Charcoal found in Stratum V		AMS	Wallis, N.J. and M.E. Blessing. 2015. Ritualized Deposition and Feasting Pits: Bundling of animals in Mississippi Period Florida. Cambridge Archaeological Journal 25(1):79-98.; Wallis, N.J. and M.E. Blessing. 2015. Big Feasts and Small Scale Foragers: Pit features as feast events in the American southeast. Journal of Anthropological Archaeology 39:1-18.	Beta Analytic number - 323913
8CO326	Parnell	2012-018-	2012-18-119.16	cd8bd076-1696-4f8b-b9ff-fbff9ea6a978	0.25 in gauge screen	TU 9	Beta - 323913, 850 +/- 30 BP, 2-sigma cal AD 1160 to 1260	1x2 m unit intersecting and west of Feature 1. NE corner local grid coordinates: 1002.37m E, 1020.21m N	bulk sample from stratum V	V	very dense wood charcoal fragments mixed with 10YR2/1 black greasy fine sand. Abundant bone, potsherds, lithics, and fire cracked rock. AMS assay comes from charcoal in this sample: Beta - 323913, 850 +/- 30 BP, 2-sigma cal AD 1160 to 1260.	81-96		Mammalia	Mammalia	UID Bone	Unidentified Bone	UBERON:0001474	Fragment						10	Mostly Calcined or close to it	21	1.62	1.62	Mostly calcined or close to it	850 +/- 30 BP	INTCAL09	1160	AD	1260	AD	30		Charcoal found in Stratum V		AMS	Wallis, N.J. and M.E. Blessing. 2015. Ritualized Deposition and Feasting Pits: Bundling of animals in Mississippi Period Florida. Cambridge Archaeological Journal 25(1):79-98.; Wallis, N.J. and M.E. Blessing. 2015. Big Feasts and Small Scale Foragers: Pit features as feast events in the American southeast. Journal of Anthropological Archaeology 39:1-18.	Beta Analytic number - 323913
8CO326	Parnell	2012-018-	2012-18-119.17	a0db005e-ce9b-4fb4-908f-7952638c348c	0.25 in gauge screen	TU 9	Beta - 323913, 850 +/- 30 BP, 2-sigma cal AD 1160 to 1260	1x2 m unit intersecting and west of Feature 1. NE corner local grid coordinates: 1002.37m E, 1020.21m N	bulk sample from stratum V	V	very dense wood charcoal fragments mixed with 10YR2/1 black greasy fine sand. Abundant bone, potsherds, lithics, and fire cracked rock. AMS assay comes from charcoal in this sample: Beta - 323913, 850 +/- 30 BP, 2-sigma cal AD 1160 to 1260.	81-96		Actinopterygii	Actinopterygii	Vertebra	Vertebra	UBERON:0002412	Nearly Whole								1	0.02	0.02		850 +/- 30 BP	INTCAL09	1160	AD	1260	AD	30		Charcoal found in Stratum V		AMS	Wallis, N.J. and M.E. Blessing. 2015. Ritualized Deposition and Feasting Pits: Bundling of animals in Mississippi Period Florida. Cambridge Archaeological Journal 25(1):79-98.; Wallis, N.J. and M.E. Blessing. 2015. Big Feasts and Small Scale Foragers: Pit features as feast events in the American southeast. Journal of Anthropological Archaeology 39:1-18.	Beta Analytic number - 323913
8CO326	Parnell	2012-018-	2012-18-119.18	16cfba7f-8b95-4788-8c7f-9139a68a490b	0.25 in gauge screen	TU 9	Beta - 323913, 850 +/- 30 BP, 2-sigma cal AD 1160 to 1260	1x2 m unit intersecting and west of Feature 1. NE corner local grid coordinates: 1002.37m E, 1020.21m N	bulk sample from stratum V	V	very dense wood charcoal fragments mixed with 10YR2/1 black greasy fine sand. Abundant bone, potsherds, lithics, and fire cracked rock. AMS assay comes from charcoal in this sample: Beta - 323913, 850 +/- 30 BP, 2-sigma cal AD 1160 to 1260.	81-96		Canis cf. familiaris	Canis cf. familiaris	PM4	PM4	UBERON:0018647	Whole	L							1	0.57	0.57	Two articulating pieces. See original data notes in Florida Archaeology, Florida Museum of Natural History: "This piece could possibly be the same individual as the acetabulum fragment in 70-80 cmbd."	850 +/- 30 BP	INTCAL09	1160	AD	1260	AD	30		Charcoal found in Stratum V		AMS	Wallis, N.J. and M.E. Blessing. 2015. Ritualized Deposition and Feasting Pits: Bundling of animals in Mississippi Period Florida. Cambridge Archaeological Journal 25(1):79-98.; Wallis, N.J. and M.E. Blessing. 2015. Big Feasts and Small Scale Foragers: Pit features as feast events in the American southeast. Journal of Anthropological Archaeology 39:1-18.	Beta Analytic number - 323913
8CO326	Parnell	2012-018-	2012-18-119.19	3cf3ece2-81ea-495e-9e06-85b21fc8f0b9	0.25 in gauge screen	TU 9	Beta - 323913, 850 +/- 30 BP, 2-sigma cal AD 1160 to 1260	1x2 m unit intersecting and west of Feature 1. NE corner local grid coordinates: 1002.37m E, 1020.21m N	bulk sample from stratum V	V	very dense wood charcoal fragments mixed with 10YR2/1 black greasy fine sand. Abundant bone, potsherds, lithics, and fire cracked rock. AMS assay comes from charcoal in this sample: Beta - 323913, 850 +/- 30 BP, 2-sigma cal AD 1160 to 1260.	81-96		Didelphis virginiana	Didelphis virginiana	Lumbar Vertebra	Lumbar Vertebra	UBERON:0002414	Nearly Whole						1	Calcined	1	0.66	0.66	Calcined	850 +/- 30 BP	INTCAL09	1160	AD	1260	AD	30		Charcoal found in Stratum V		AMS	Wallis, N.J. and M.E. Blessing. 2015. Ritualized Deposition and Feasting Pits: Bundling of animals in Mississippi Period Florida. Cambridge Archaeological Journal 25(1):79-98.; Wallis, N.J. and M.E. Blessing. 2015. Big Feasts and Small Scale Foragers: Pit features as feast events in the American southeast. Journal of Anthropological Archaeology 39:1-18.	Beta Analytic number - 323913
8CO326	Parnell	2012-018-	2012-18-119.20	f80ae1c7-5ba0-4773-bd63-82bf6be18dae	0.25 in gauge screen	TU 9	Beta - 323913, 850 +/- 30 BP, 2-sigma cal AD 1160 to 1260	1x2 m unit intersecting and west of Feature 1. NE corner local grid coordinates: 1002.37m E, 1020.21m N	bulk sample from stratum V	V	very dense wood charcoal fragments mixed with 10YR2/1 black greasy fine sand. Abundant bone, potsherds, lithics, and fire cracked rock. AMS assay comes from charcoal in this sample: Beta - 323913, 850 +/- 30 BP, 2-sigma cal AD 1160 to 1260.	81-96		Gopherus polyphemus	Gopherus polyphemus	Carapace/Plastron	Carapace/Plastron	UBERON:0008271	Fragment						1		3	4.54			850 +/- 30 BP	INTCAL09	1160	AD	1260	AD	30		Charcoal found in Stratum V		AMS	Wallis, N.J. and M.E. Blessing. 2015. Ritualized Deposition and Feasting Pits: Bundling of animals in Mississippi Period Florida. Cambridge Archaeological Journal 25(1):79-98.; Wallis, N.J. and M.E. Blessing. 2015. Big Feasts and Small Scale Foragers: Pit features as feast events in the American southeast. Journal of Anthropological Archaeology 39:1-18.	Beta Analytic number - 323913
8CO326	Parnell	2012-018-	2012-18-119.20	94cbb2aa-1f31-411e-991b-adb04f185ec9	0.25 in gauge screen	TU 9	Beta - 323913, 850 +/- 30 BP, 2-sigma cal AD 1160 to 1260	1x2 m unit intersecting and west of Feature 1. NE corner local grid coordinates: 1002.37m E, 1020.21m N	bulk sample from stratum V	V	very dense wood charcoal fragments mixed with 10YR2/1 black greasy fine sand. Abundant bone, potsherds, lithics, and fire cracked rock. AMS assay comes from charcoal in this sample: Beta - 323913, 850 +/- 30 BP, 2-sigma cal AD 1160 to 1260.	81-96		Gopherus polyphemus	Gopherus polyphemus	Pleural #8	Pleural #8	UBERON:0011667	Proximal 1/3	L					1	Burned piece is blue/gray	1	4.54		One specimen has two articulating pieces, and burned piece is blue/gray	850 +/- 30 BP	INTCAL09	1160	AD	1260	AD	30		Charcoal found in Stratum V		AMS	Wallis, N.J. and M.E. Blessing. 2015. Ritualized Deposition and Feasting Pits: Bundling of animals in Mississippi Period Florida. Cambridge Archaeological Journal 25(1):79-98.; Wallis, N.J. and M.E. Blessing. 2015. Big Feasts and Small Scale Foragers: Pit features as feast events in the American southeast. Journal of Anthropological Archaeology 39:1-18.	Beta Analytic number - 323913
8CO326	Parnell	2012-018-	2012-18-119.20	6a1aecc6-6eb1-42ef-8043-0a6bc20f10e8	0.25 in gauge screen	TU 9	Beta - 323913, 850 +/- 30 BP, 2-sigma cal AD 1160 to 1260	1x2 m unit intersecting and west of Feature 1. NE corner local grid coordinates: 1002.37m E, 1020.21m N	bulk sample from stratum V	V	very dense wood charcoal fragments mixed with 10YR2/1 black greasy fine sand. Abundant bone, potsherds, lithics, and fire cracked rock. AMS assay comes from charcoal in this sample: Beta - 323913, 850 +/- 30 BP, 2-sigma cal AD 1160 to 1260.	81-96		Gopherus polyphemus	Gopherus polyphemus	Xiphiplastron	Xiphiplastron	UBERON:0011661	Posterior 1/4	L							1	4.54			850 +/- 30 BP	INTCAL09	1160	AD	1260	AD	30		Charcoal found in Stratum V		AMS	Wallis, N.J. and M.E. Blessing. 2015. Ritualized Deposition and Feasting Pits: Bundling of animals in Mississippi Period Florida. Cambridge Archaeological Journal 25(1):79-98.; Wallis, N.J. and M.E. Blessing. 2015. Big Feasts and Small Scale Foragers: Pit features as feast events in the American southeast. Journal of Anthropological Archaeology 39:1-18.	Beta Analytic number - 323913
8CO326	Parnell	2012-018-	2012-18-119.21	80650eaf-2530-498a-9f89-f611ed688810	0.25 in gauge screen	TU 9	Beta - 323913, 850 +/- 30 BP, 2-sigma cal AD 1160 to 1260	1x2 m unit intersecting and west of Feature 1. NE corner local grid coordinates: 1002.37m E, 1020.21m N	bulk sample from stratum V	V	very dense wood charcoal fragments mixed with 10YR2/1 black greasy fine sand. Abundant bone, potsherds, lithics, and fire cracked rock. AMS assay comes from charcoal in this sample: Beta - 323913, 850 +/- 30 BP, 2-sigma cal AD 1160 to 1260.	81-96		cf. Meleagris gallapavo	cf. Meleagris gallapavo	UID Bone	Unidentified Bone	UBERON:0001474	Fragment								2	0.32	0.32		850 +/- 30 BP	INTCAL09	1160	AD	1260	AD	30		Charcoal found in Stratum V		AMS	Wallis, N.J. and M.E. Blessing. 2015. Ritualized Deposition and Feasting Pits: Bundling of animals in Mississippi Period Florida. Cambridge Archaeological Journal 25(1):79-98.; Wallis, N.J. and M.E. Blessing. 2015. Big Feasts and Small Scale Foragers: Pit features as feast events in the American southeast. Journal of Anthropological Archaeology 39:1-18.	Beta Analytic number - 323913
8CO326	Parnell	2012-018-	2012-18-119.22	0b5b7843-2579-493f-ba00-4a4facae92f4	0.25 in gauge screen	TU 9	Beta - 323913, 850 +/- 30 BP, 2-sigma cal AD 1160 to 1260	1x2 m unit intersecting and west of Feature 1. NE corner local grid coordinates: 1002.37m E, 1020.21m N	bulk sample from stratum V	V	very dense wood charcoal fragments mixed with 10YR2/1 black greasy fine sand. Abundant bone, potsherds, lithics, and fire cracked rock. AMS assay comes from charcoal in this sample: Beta - 323913, 850 +/- 30 BP, 2-sigma cal AD 1160 to 1260.	81-96		Meleagris gallapavo	Meleagris gallapavo	Tibiotarsus	Tibiotarsus	UBERON:0008194	Proximal 1/2	R	No	Less than a year, but older than 3 months					1	3.98		Less than a year, but older than 3 months. Based on the size of the diaphysis, possibly a male	850 +/- 30 BP	INTCAL09	1160	AD	1260	AD	30		Charcoal found in Stratum V		AMS	Wallis, N.J. and M.E. Blessing. 2015. Ritualized Deposition and Feasting Pits: Bundling of animals in Mississippi Period Florida. Cambridge Archaeological Journal 25(1):79-98.; Wallis, N.J. and M.E. Blessing. 2015. Big Feasts and Small Scale Foragers: Pit features as feast events in the American southeast. Journal of Anthropological Archaeology 39:1-18.	Beta Analytic number - 323913
8CO326	Parnell	2012-018-	2012-18-119.22	324c4112-2787-414e-bd9a-d291c042346e	0.25 in gauge screen	TU 9	Beta - 323913, 850 +/- 30 BP, 2-sigma cal AD 1160 to 1260	1x2 m unit intersecting and west of Feature 1. NE corner local grid coordinates: 1002.37m E, 1020.21m N	bulk sample from stratum V	V	very dense wood charcoal fragments mixed with 10YR2/1 black greasy fine sand. Abundant bone, potsherds, lithics, and fire cracked rock. AMS assay comes from charcoal in this sample: Beta - 323913, 850 +/- 30 BP, 2-sigma cal AD 1160 to 1260.	81-96		Meleagris gallapavo	Meleagris gallapavo	Tibiotarsus	Tibiotarsus	UBERON:0008194	Hypotarsal Ridge	R?							1	3.98		Possibly goes with coracoid reported for level H in Catalog Number 2012-18-116.11 (see also Occurrence ID d370fec0-bac4-45ae-943e-63610bd29c62) as this is a big, older bird	850 +/- 30 BP	INTCAL09	1160	AD	1260	AD	30		Charcoal found in Stratum V		AMS	Wallis, N.J. and M.E. Blessing. 2015. Ritualized Deposition and Feasting Pits: Bundling of animals in Mississippi Period Florida. Cambridge Archaeological Journal 25(1):79-98.; Wallis, N.J. and M.E. Blessing. 2015. Big Feasts and Small Scale Foragers: Pit features as feast events in the American southeast. Journal of Anthropological Archaeology 39:1-18.	Beta Analytic number - 323913
8CO326	Parnell	2012-018-	2012-18-119.23	162d7d25-be5c-4ba7-b99f-c8e637726791	0.25 in gauge screen	TU 9	Beta - 323913, 850 +/- 30 BP, 2-sigma cal AD 1160 to 1260	1x2 m unit intersecting and west of Feature 1. NE corner local grid coordinates: 1002.37m E, 1020.21m N	bulk sample from stratum V	V	very dense wood charcoal fragments mixed with 10YR2/1 black greasy fine sand. Abundant bone, potsherds, lithics, and fire cracked rock. AMS assay comes from charcoal in this sample: Beta - 323913, 850 +/- 30 BP, 2-sigma cal AD 1160 to 1260.	81-96		Mugil sp.	Mugil sp.	Caudal Vertebra	Caudal Vertebra	UBERON:0001095	Nearly Whole								1	0.39			850 +/- 30 BP	INTCAL09	1160	AD	1260	AD	30		Charcoal found in Stratum V		AMS	Wallis, N.J. and M.E. Blessing. 2015. Ritualized Deposition and Feasting Pits: Bundling of animals in Mississippi Period Florida. Cambridge Archaeological Journal 25(1):79-98.; Wallis, N.J. and M.E. Blessing. 2015. Big Feasts and Small Scale Foragers: Pit features as feast events in the American southeast. Journal of Anthropological Archaeology 39:1-18.	Beta Analytic number - 323913
8CO326	Parnell	2012-018-	2012-18-119.23	0ef437ce-505d-43f3-9eb8-db8651de5aa5	0.25 in gauge screen	TU 9	Beta - 323913, 850 +/- 30 BP, 2-sigma cal AD 1160 to 1260	1x2 m unit intersecting and west of Feature 1. NE corner local grid coordinates: 1002.37m E, 1020.21m N	bulk sample from stratum V	V	very dense wood charcoal fragments mixed with 10YR2/1 black greasy fine sand. Abundant bone, potsherds, lithics, and fire cracked rock. AMS assay comes from charcoal in this sample: Beta - 323913, 850 +/- 30 BP, 2-sigma cal AD 1160 to 1260.	81-96		Mugil sp.	Mugil sp.	Thoracic/Precaudal Vertebra	Thoracic/Precaudal Vertebra	UBERON:0002347; UBERON:0011677	Nearly Whole								2	0.39			850 +/- 30 BP	INTCAL09	1160	AD	1260	AD	30		Charcoal found in Stratum V		AMS	Wallis, N.J. and M.E. Blessing. 2015. Ritualized Deposition and Feasting Pits: Bundling of animals in Mississippi Period Florida. Cambridge Archaeological Journal 25(1):79-98.; Wallis, N.J. and M.E. Blessing. 2015. Big Feasts and Small Scale Foragers: Pit features as feast events in the American southeast. Journal of Anthropological Archaeology 39:1-18.	Beta Analytic number - 323913
8CO326	Parnell	2012-018-	2012-18-119.24	11d49b6f-eb3a-47c2-908a-28b7393eb39a	0.25 in gauge screen	TU 9	Beta - 323913, 850 +/- 30 BP, 2-sigma cal AD 1160 to 1260	1x2 m unit intersecting and west of Feature 1. NE corner local grid coordinates: 1002.37m E, 1020.21m N	bulk sample from stratum V	V	very dense wood charcoal fragments mixed with 10YR2/1 black greasy fine sand. Abundant bone, potsherds, lithics, and fire cracked rock. AMS assay comes from charcoal in this sample: Beta - 323913, 850 +/- 30 BP, 2-sigma cal AD 1160 to 1260.	81-96		Odocoileus virginianus	Odocoileus virginianus	Astragalus	Astragalus	UBERON:0002395	Whole	L							1	516.87			850 +/- 30 BP	INTCAL09	1160	AD	1260	AD	30		Charcoal found in Stratum V		AMS	Wallis, N.J. and M.E. Blessing. 2015. Ritualized Deposition and Feasting Pits: Bundling of animals in Mississippi Period Florida. Cambridge Archaeological Journal 25(1):79-98.; Wallis, N.J. and M.E. Blessing. 2015. Big Feasts and Small Scale Foragers: Pit features as feast events in the American southeast. Journal of Anthropological Archaeology 39:1-18.	Beta Analytic number - 323913
8CO326	Parnell	2012-018-	2012-18-119.24	19e851ed-8908-43e6-b4c0-6896029bbf9c	0.25 in gauge screen	TU 9	Beta - 323913, 850 +/- 30 BP, 2-sigma cal AD 1160 to 1260	1x2 m unit intersecting and west of Feature 1. NE corner local grid coordinates: 1002.37m E, 1020.21m N	bulk sample from stratum V	V	very dense wood charcoal fragments mixed with 10YR2/1 black greasy fine sand. Abundant bone, potsherds, lithics, and fire cracked rock. AMS assay comes from charcoal in this sample: Beta - 323913, 850 +/- 30 BP, 2-sigma cal AD 1160 to 1260.	81-96		Odocoileus virginianus	Odocoileus virginianus	Calcaneus	Calcaneus	UBERON:0001450	Fragment	R							1	516.87			850 +/- 30 BP	INTCAL09	1160	AD	1260	AD	30		Charcoal found in Stratum V		AMS	Wallis, N.J. and M.E. Blessing. 2015. Ritualized Deposition and Feasting Pits: Bundling of animals in Mississippi Period Florida. Cambridge Archaeological Journal 25(1):79-98.; Wallis, N.J. and M.E. Blessing. 2015. Big Feasts and Small Scale Foragers: Pit features as feast events in the American southeast. Journal of Anthropological Archaeology 39:1-18.	Beta Analytic number - 323913
8CO326	Parnell	2012-018-	2012-18-119.24	beb11754-7923-44c3-b9ee-16fbfa1bbe1f	0.25 in gauge screen	TU 9	Beta - 323913, 850 +/- 30 BP, 2-sigma cal AD 1160 to 1260	1x2 m unit intersecting and west of Feature 1. NE corner local grid coordinates: 1002.37m E, 1020.21m N	bulk sample from stratum V	V	very dense wood charcoal fragments mixed with 10YR2/1 black greasy fine sand. Abundant bone, potsherds, lithics, and fire cracked rock. AMS assay comes from charcoal in this sample: Beta - 323913, 850 +/- 30 BP, 2-sigma cal AD 1160 to 1260.	81-96		Odocoileus virginianus	Odocoileus virginianus	Cervical Vertebra	Cervical Vertebra	UBERON:0002413	Body								1	516.87			850 +/- 30 BP	INTCAL09	1160	AD	1260	AD	30		Charcoal found in Stratum V		AMS	Wallis, N.J. and M.E. Blessing. 2015. Ritualized Deposition and Feasting Pits: Bundling of animals in Mississippi Period Florida. Cambridge Archaeological Journal 25(1):79-98.; Wallis, N.J. and M.E. Blessing. 2015. Big Feasts and Small Scale Foragers: Pit features as feast events in the American southeast. Journal of Anthropological Archaeology 39:1-18.	Beta Analytic number - 323913
8CO326	Parnell	2012-018-	2012-18-119.24	1cb0f527-c214-4745-bcc8-1f613f5c8e61	0.25 in gauge screen	TU 9	Beta - 323913, 850 +/- 30 BP, 2-sigma cal AD 1160 to 1260	1x2 m unit intersecting and west of Feature 1. NE corner local grid coordinates: 1002.37m E, 1020.21m N	bulk sample from stratum V	V	very dense wood charcoal fragments mixed with 10YR2/1 black greasy fine sand. Abundant bone, potsherds, lithics, and fire cracked rock. AMS assay comes from charcoal in this sample: Beta - 323913, 850 +/- 30 BP, 2-sigma cal AD 1160 to 1260.	81-96		Odocoileus virginianus	Odocoileus virginianus	Cuneiform	Cuneiform	UBERON:0010721	Whole	R							1	516.87			850 +/- 30 BP	INTCAL09	1160	AD	1260	AD	30		Charcoal found in Stratum V		AMS	Wallis, N.J. and M.E. Blessing. 2015. Ritualized Deposition and Feasting Pits: Bundling of animals in Mississippi Period Florida. Cambridge Archaeological Journal 25(1):79-98.; Wallis, N.J. and M.E. Blessing. 2015. Big Feasts and Small Scale Foragers: Pit features as feast events in the American southeast. Journal of Anthropological Archaeology 39:1-18.	Beta Analytic number - 323913
8CO326	Parnell	2012-018-	2012-18-119.24	0f134454-cc54-4f5d-b143-aa238b1aeae8	0.25 in gauge screen	TU 9	Beta - 323913, 850 +/- 30 BP, 2-sigma cal AD 1160 to 1260	1x2 m unit intersecting and west of Feature 1. NE corner local grid coordinates: 1002.37m E, 1020.21m N	bulk sample from stratum V	V	very dense wood charcoal fragments mixed with 10YR2/1 black greasy fine sand. Abundant bone, potsherds, lithics, and fire cracked rock. AMS assay comes from charcoal in this sample: Beta - 323913, 850 +/- 30 BP, 2-sigma cal AD 1160 to 1260.	81-96		Odocoileus virginianus	Odocoileus virginianus	Femur	Femur	UBERON:0003826	Distal 2/3	L							1	516.87		Three articulating pieces	850 +/- 30 BP	INTCAL09	1160	AD	1260	AD	30		Charcoal found in Stratum V		AMS	Wallis, N.J. and M.E. Blessing. 2015. Ritualized Deposition and Feasting Pits: Bundling of animals in Mississippi Period Florida. Cambridge Archaeological Journal 25(1):79-98.; Wallis, N.J. and M.E. Blessing. 2015. Big Feasts and Small Scale Foragers: Pit features as feast events in the American southeast. Journal of Anthropological Archaeology 39:1-18.	Beta Analytic number - 323913
8CO326	Parnell	2012-018-	2012-18-119.24	b4eefeee-214d-406b-8fe8-7ded400f9878	0.25 in gauge screen	TU 9	Beta - 323913, 850 +/- 30 BP, 2-sigma cal AD 1160 to 1260	1x2 m unit intersecting and west of Feature 1. NE corner local grid coordinates: 1002.37m E, 1020.21m N	bulk sample from stratum V	V	very dense wood charcoal fragments mixed with 10YR2/1 black greasy fine sand. Abundant bone, potsherds, lithics, and fire cracked rock. AMS assay comes from charcoal in this sample: Beta - 323913, 850 +/- 30 BP, 2-sigma cal AD 1160 to 1260.	81-96		Odocoileus virginianus	Odocoileus virginianus	Femur	Femur	UBERON:0003826	Nearly Whole	L							1	516.87		Seven articulating pieces	850 +/- 30 BP	INTCAL09	1160	AD	1260	AD	30		Charcoal found in Stratum V		AMS	Wallis, N.J. and M.E. Blessing. 2015. Ritualized Deposition and Feasting Pits: Bundling of animals in Mississippi Period Florida. Cambridge Archaeological Journal 25(1):79-98.; Wallis, N.J. and M.E. Blessing. 2015. Big Feasts and Small Scale Foragers: Pit features as feast events in the American southeast. Journal of Anthropological Archaeology 39:1-18.	Beta Analytic number - 323913
8CO326	Parnell	2012-018-	2012-18-119.24	025127a6-4e65-40c9-941c-2c3fca233f39	0.25 in gauge screen	TU 9	Beta - 323913, 850 +/- 30 BP, 2-sigma cal AD 1160 to 1260	1x2 m unit intersecting and west of Feature 1. NE corner local grid coordinates: 1002.37m E, 1020.21m N	bulk sample from stratum V	V	very dense wood charcoal fragments mixed with 10YR2/1 black greasy fine sand. Abundant bone, potsherds, lithics, and fire cracked rock. AMS assay comes from charcoal in this sample: Beta - 323913, 850 +/- 30 BP, 2-sigma cal AD 1160 to 1260.	81-96		Odocoileus virginianus	Odocoileus virginianus	Femur	Femur	UBERON:0003826	Shaft Fragment				1	Cutmarks			1	516.87		Two articulating pieces, with some possible canine pitting?	850 +/- 30 BP	INTCAL09	1160	AD	1260	AD	30		Charcoal found in Stratum V		AMS	Wallis, N.J. and M.E. Blessing. 2015. Ritualized Deposition and Feasting Pits: Bundling of animals in Mississippi Period Florida. Cambridge Archaeological Journal 25(1):79-98.; Wallis, N.J. and M.E. Blessing. 2015. Big Feasts and Small Scale Foragers: Pit features as feast events in the American southeast. Journal of Anthropological Archaeology 39:1-18.	Beta Analytic number - 323913
8CO326	Parnell	2012-018-	2012-18-119.24	fd91622a-5d28-48ad-ab0b-f4304d0fc168	0.25 in gauge screen	TU 9	Beta - 323913, 850 +/- 30 BP, 2-sigma cal AD 1160 to 1260	1x2 m unit intersecting and west of Feature 1. NE corner local grid coordinates: 1002.37m E, 1020.21m N	bulk sample from stratum V	V	very dense wood charcoal fragments mixed with 10YR2/1 black greasy fine sand. Abundant bone, potsherds, lithics, and fire cracked rock. AMS assay comes from charcoal in this sample: Beta - 323913, 850 +/- 30 BP, 2-sigma cal AD 1160 to 1260.	81-96		Odocoileus virginianus	Odocoileus virginianus	Humerus	Humerus	UBERON:0004250	Distal 1/3	L							1	516.87		Two articuating pieces, smaller than UF comparative specimen #4700	850 +/- 30 BP	INTCAL09	1160	AD	1260	AD	30		Charcoal found in Stratum V		AMS	Wallis, N.J. and M.E. Blessing. 2015. Ritualized Deposition and Feasting Pits: Bundling of animals in Mississippi Period Florida. Cambridge Archaeological Journal 25(1):79-98.; Wallis, N.J. and M.E. Blessing. 2015. Big Feasts and Small Scale Foragers: Pit features as feast events in the American southeast. Journal of Anthropological Archaeology 39:1-18.	Beta Analytic number - 323913
8CO326	Parnell	2012-018-	2012-18-119.24	e0972c61-cc4b-4d72-8c10-7f79fe62c921	0.25 in gauge screen	TU 9	Beta - 323913, 850 +/- 30 BP, 2-sigma cal AD 1160 to 1260	1x2 m unit intersecting and west of Feature 1. NE corner local grid coordinates: 1002.37m E, 1020.21m N	bulk sample from stratum V	V	very dense wood charcoal fragments mixed with 10YR2/1 black greasy fine sand. Abundant bone, potsherds, lithics, and fire cracked rock. AMS assay comes from charcoal in this sample: Beta - 323913, 850 +/- 30 BP, 2-sigma cal AD 1160 to 1260.	81-96		Odocoileus virginianus	Odocoileus virginianus	Innominate	Innominate	UBERON:0001272	Whole	R							1	516.87		Three articulating pieces	850 +/- 30 BP	INTCAL09	1160	AD	1260	AD	30		Charcoal found in Stratum V		AMS	Wallis, N.J. and M.E. Blessing. 2015. Ritualized Deposition and Feasting Pits: Bundling of animals in Mississippi Period Florida. Cambridge Archaeological Journal 25(1):79-98.; Wallis, N.J. and M.E. Blessing. 2015. Big Feasts and Small Scale Foragers: Pit features as feast events in the American southeast. Journal of Anthropological Archaeology 39:1-18.	Beta Analytic number - 323913
8CO326	Parnell	2012-018-	2012-18-119.24	fe3e36a5-0cca-48db-a075-d2cccbbb50ef	0.25 in gauge screen	TU 9	Beta - 323913, 850 +/- 30 BP, 2-sigma cal AD 1160 to 1260	1x2 m unit intersecting and west of Feature 1. NE corner local grid coordinates: 1002.37m E, 1020.21m N	bulk sample from stratum V	V	very dense wood charcoal fragments mixed with 10YR2/1 black greasy fine sand. Abundant bone, potsherds, lithics, and fire cracked rock. AMS assay comes from charcoal in this sample: Beta - 323913, 850 +/- 30 BP, 2-sigma cal AD 1160 to 1260.	81-96		Odocoileus virginianus	Odocoileus virginianus	Ischium	Ischium	UBERON:0001274	Fragment	R							1	516.87			850 +/- 30 BP	INTCAL09	1160	AD	1260	AD	30		Charcoal found in Stratum V		AMS	Wallis, N.J. and M.E. Blessing. 2015. Ritualized Deposition and Feasting Pits: Bundling of animals in Mississippi Period Florida. Cambridge Archaeological Journal 25(1):79-98.; Wallis, N.J. and M.E. Blessing. 2015. Big Feasts and Small Scale Foragers: Pit features as feast events in the American southeast. Journal of Anthropological Archaeology 39:1-18.	Beta Analytic number - 323913
8CO326	Parnell	2012-018-	2012-18-119.24	f1d5fe54-04d6-4c43-a241-f5d76e330d32	0.25 in gauge screen	TU 9	Beta - 323913, 850 +/- 30 BP, 2-sigma cal AD 1160 to 1260	1x2 m unit intersecting and west of Feature 1. NE corner local grid coordinates: 1002.37m E, 1020.21m N	bulk sample from stratum V	V	very dense wood charcoal fragments mixed with 10YR2/1 black greasy fine sand. Abundant bone, potsherds, lithics, and fire cracked rock. AMS assay comes from charcoal in this sample: Beta - 323913, 850 +/- 30 BP, 2-sigma cal AD 1160 to 1260.	81-96		Odocoileus virginianus	Odocoileus virginianus	Long Bone	Long Bone	UBERON:0002495	Shaft Fragment				X	Cutmark	22	Calcined	72	516.87		One specimen has one transverse cutmark. Two sets of specimens with two articulating pieces. Burned piece is calcined	850 +/- 30 BP	INTCAL09	1160	AD	1260	AD	30		Charcoal found in Stratum V		AMS	Wallis, N.J. and M.E. Blessing. 2015. Ritualized Deposition and Feasting Pits: Bundling of animals in Mississippi Period Florida. Cambridge Archaeological Journal 25(1):79-98.; Wallis, N.J. and M.E. Blessing. 2015. Big Feasts and Small Scale Foragers: Pit features as feast events in the American southeast. Journal of Anthropological Archaeology 39:1-18.	Beta Analytic number - 323913
8CO326	Parnell	2012-018-	2012-18-119.24	c661db4d-2dfd-4ad7-89ee-4df706c98f1b	0.25 in gauge screen	TU 9	Beta - 323913, 850 +/- 30 BP, 2-sigma cal AD 1160 to 1260	1x2 m unit intersecting and west of Feature 1. NE corner local grid coordinates: 1002.37m E, 1020.21m N	bulk sample from stratum V	V	very dense wood charcoal fragments mixed with 10YR2/1 black greasy fine sand. Abundant bone, potsherds, lithics, and fire cracked rock. AMS assay comes from charcoal in this sample: Beta - 323913, 850 +/- 30 BP, 2-sigma cal AD 1160 to 1260.	81-96		Odocoileus virginianus	Odocoileus virginianus	Lumbar Vertebra	Lumbar Vertebra	UBERON:0002414	Cranial Articular Process						1	Almost Calcined	1	516.87		Almost calcined	850 +/- 30 BP	INTCAL09	1160	AD	1260	AD	30		Charcoal found in Stratum V		AMS	Wallis, N.J. and M.E. Blessing. 2015. Ritualized Deposition and Feasting Pits: Bundling of animals in Mississippi Period Florida. Cambridge Archaeological Journal 25(1):79-98.; Wallis, N.J. and M.E. Blessing. 2015. Big Feasts and Small Scale Foragers: Pit features as feast events in the American southeast. Journal of Anthropological Archaeology 39:1-18.	Beta Analytic number - 323913
8CO326	Parnell	2012-018-	2012-18-119.24	9d171641-c23c-43e7-903c-fc040b240e9a	0.25 in gauge screen	TU 9	Beta - 323913, 850 +/- 30 BP, 2-sigma cal AD 1160 to 1260	1x2 m unit intersecting and west of Feature 1. NE corner local grid coordinates: 1002.37m E, 1020.21m N	bulk sample from stratum V	V	very dense wood charcoal fragments mixed with 10YR2/1 black greasy fine sand. Abundant bone, potsherds, lithics, and fire cracked rock. AMS assay comes from charcoal in this sample: Beta - 323913, 850 +/- 30 BP, 2-sigma cal AD 1160 to 1260.	81-96		Odocoileus virginianus	Odocoileus virginianus	Lunar	Lunar	UBERON:0001428	Whole	L							1	516.87			850 +/- 30 BP	INTCAL09	1160	AD	1260	AD	30		Charcoal found in Stratum V		AMS	Wallis, N.J. and M.E. Blessing. 2015. Ritualized Deposition and Feasting Pits: Bundling of animals in Mississippi Period Florida. Cambridge Archaeological Journal 25(1):79-98.; Wallis, N.J. and M.E. Blessing. 2015. Big Feasts and Small Scale Foragers: Pit features as feast events in the American southeast. Journal of Anthropological Archaeology 39:1-18.	Beta Analytic number - 323913
8CO326	Parnell	2012-018-	2012-18-119.24	b296e080-46a7-4ce7-87f9-295d800f646b	0.25 in gauge screen	TU 9	Beta - 323913, 850 +/- 30 BP, 2-sigma cal AD 1160 to 1260	1x2 m unit intersecting and west of Feature 1. NE corner local grid coordinates: 1002.37m E, 1020.21m N	bulk sample from stratum V	V	very dense wood charcoal fragments mixed with 10YR2/1 black greasy fine sand. Abundant bone, potsherds, lithics, and fire cracked rock. AMS assay comes from charcoal in this sample: Beta - 323913, 850 +/- 30 BP, 2-sigma cal AD 1160 to 1260.	81-96		Odocoileus virginianus	Odocoileus virginianus	Magnum	Magnum	UBERON:0001432	Nearly Whole	R							1	516.87			850 +/- 30 BP	INTCAL09	1160	AD	1260	AD	30		Charcoal found in Stratum V		AMS	Wallis, N.J. and M.E. Blessing. 2015. Ritualized Deposition and Feasting Pits: Bundling of animals in Mississippi Period Florida. Cambridge Archaeological Journal 25(1):79-98.; Wallis, N.J. and M.E. Blessing. 2015. Big Feasts and Small Scale Foragers: Pit features as feast events in the American southeast. Journal of Anthropological Archaeology 39:1-18.	Beta Analytic number - 323913
8CO326	Parnell	2012-018-	2012-18-119.24	87ac1845-67a1-445c-8478-b34241af3c41	0.25 in gauge screen	TU 9	Beta - 323913, 850 +/- 30 BP, 2-sigma cal AD 1160 to 1260	1x2 m unit intersecting and west of Feature 1. NE corner local grid coordinates: 1002.37m E, 1020.21m N	bulk sample from stratum V	V	very dense wood charcoal fragments mixed with 10YR2/1 black greasy fine sand. Abundant bone, potsherds, lithics, and fire cracked rock. AMS assay comes from charcoal in this sample: Beta - 323913, 850 +/- 30 BP, 2-sigma cal AD 1160 to 1260.	81-96		Odocoileus virginianus	Odocoileus virginianus	Mandible	Mandible	UBERON:0003278	Diastema	R	No						1	516.87		Two articuating pieces, smaller than UF comparative specimen #4700	850 +/- 30 BP	INTCAL09	1160	AD	1260	AD	30		Charcoal found in Stratum V		AMS	Wallis, N.J. and M.E. Blessing. 2015. Ritualized Deposition and Feasting Pits: Bundling of animals in Mississippi Period Florida. Cambridge Archaeological Journal 25(1):79-98.; Wallis, N.J. and M.E. Blessing. 2015. Big Feasts and Small Scale Foragers: Pit features as feast events in the American southeast. Journal of Anthropological Archaeology 39:1-18.	Beta Analytic number - 323913
8CO326	Parnell	2012-018-	2012-18-119.24	aeb8f0c5-ce80-4738-a9cd-b30226cb2183	0.25 in gauge screen	TU 9	Beta - 323913, 850 +/- 30 BP, 2-sigma cal AD 1160 to 1260	1x2 m unit intersecting and west of Feature 1. NE corner local grid coordinates: 1002.37m E, 1020.21m N	bulk sample from stratum V	V	very dense wood charcoal fragments mixed with 10YR2/1 black greasy fine sand. Abundant bone, potsherds, lithics, and fire cracked rock. AMS assay comes from charcoal in this sample: Beta - 323913, 850 +/- 30 BP, 2-sigma cal AD 1160 to 1260.	81-96		Odocoileus virginianus	Odocoileus virginianus	Metacarpus	Metacarpus	UBERON:0004453	Proximal 1/2	L							1	516.87			850 +/- 30 BP	INTCAL09	1160	AD	1260	AD	30		Charcoal found in Stratum V		AMS	Wallis, N.J. and M.E. Blessing. 2015. Ritualized Deposition and Feasting Pits: Bundling of animals in Mississippi Period Florida. Cambridge Archaeological Journal 25(1):79-98.; Wallis, N.J. and M.E. Blessing. 2015. Big Feasts and Small Scale Foragers: Pit features as feast events in the American southeast. Journal of Anthropological Archaeology 39:1-18.	Beta Analytic number - 323913
8CO326	Parnell	2012-018-	2012-18-119.24	d44c2b3a-4577-45f8-a7e2-afcc37738a5a	0.25 in gauge screen	TU 9	Beta - 323913, 850 +/- 30 BP, 2-sigma cal AD 1160 to 1260	1x2 m unit intersecting and west of Feature 1. NE corner local grid coordinates: 1002.37m E, 1020.21m N	bulk sample from stratum V	V	very dense wood charcoal fragments mixed with 10YR2/1 black greasy fine sand. Abundant bone, potsherds, lithics, and fire cracked rock. AMS assay comes from charcoal in this sample: Beta - 323913, 850 +/- 30 BP, 2-sigma cal AD 1160 to 1260.	81-96		Odocoileus virginianus	Odocoileus virginianus	Metacarpus	Metacarpus	UBERON:0004453	Distal 1/3	?							1	516.87			850 +/- 30 BP	INTCAL09	1160	AD	1260	AD	30		Charcoal found in Stratum V		AMS	Wallis, N.J. and M.E. Blessing. 2015. Ritualized Deposition and Feasting Pits: Bundling of animals in Mississippi Period Florida. Cambridge Archaeological Journal 25(1):79-98.; Wallis, N.J. and M.E. Blessing. 2015. Big Feasts and Small Scale Foragers: Pit features as feast events in the American southeast. Journal of Anthropological Archaeology 39:1-18.	Beta Analytic number - 323913
8CO326	Parnell	2012-018-	2012-18-119.24	fec4d029-efea-4644-a40e-cb977d7b3e82	0.25 in gauge screen	TU 9	Beta - 323913, 850 +/- 30 BP, 2-sigma cal AD 1160 to 1260	1x2 m unit intersecting and west of Feature 1. NE corner local grid coordinates: 1002.37m E, 1020.21m N	bulk sample from stratum V	V	very dense wood charcoal fragments mixed with 10YR2/1 black greasy fine sand. Abundant bone, potsherds, lithics, and fire cracked rock. AMS assay comes from charcoal in this sample: Beta - 323913, 850 +/- 30 BP, 2-sigma cal AD 1160 to 1260.	81-96		Odocoileus virginianus	Odocoileus virginianus	Metatarsus	Metatarsus	UBERON:0000983	Proximal 1/8	R					1	Calcined	1	516.87		Calcined	850 +/- 30 BP	INTCAL09	1160	AD	1260	AD	30		Charcoal found in Stratum V		AMS	Wallis, N.J. and M.E. Blessing. 2015. Ritualized Deposition and Feasting Pits: Bundling of animals in Mississippi Period Florida. Cambridge Archaeological Journal 25(1):79-98.; Wallis, N.J. and M.E. Blessing. 2015. Big Feasts and Small Scale Foragers: Pit features as feast events in the American southeast. Journal of Anthropological Archaeology 39:1-18.	Beta Analytic number - 323913
8CO326	Parnell	2012-018-	2012-18-119.24	1a421391-42f6-4d31-8f4d-4f2fd0f6e935	0.25 in gauge screen	TU 9	Beta - 323913, 850 +/- 30 BP, 2-sigma cal AD 1160 to 1260	1x2 m unit intersecting and west of Feature 1. NE corner local grid coordinates: 1002.37m E, 1020.21m N	bulk sample from stratum V	V	very dense wood charcoal fragments mixed with 10YR2/1 black greasy fine sand. Abundant bone, potsherds, lithics, and fire cracked rock. AMS assay comes from charcoal in this sample: Beta - 323913, 850 +/- 30 BP, 2-sigma cal AD 1160 to 1260.	81-96		Odocoileus virginianus	Odocoileus virginianus	Phalanx	Phalanx	UBERON:0003221	Distal 2/3								1	516.87			850 +/- 30 BP	INTCAL09	1160	AD	1260	AD	30		Charcoal found in Stratum V		AMS	Wallis, N.J. and M.E. Blessing. 2015. Ritualized Deposition and Feasting Pits: Bundling of animals in Mississippi Period Florida. Cambridge Archaeological Journal 25(1):79-98.; Wallis, N.J. and M.E. Blessing. 2015. Big Feasts and Small Scale Foragers: Pit features as feast events in the American southeast. Journal of Anthropological Archaeology 39:1-18.	Beta Analytic number - 323913
8CO326	Parnell	2012-018-	2012-18-119.24	db47efd9-3abf-473f-8938-4b247ae03759	0.25 in gauge screen	TU 9	Beta - 323913, 850 +/- 30 BP, 2-sigma cal AD 1160 to 1260	1x2 m unit intersecting and west of Feature 1. NE corner local grid coordinates: 1002.37m E, 1020.21m N	bulk sample from stratum V	V	very dense wood charcoal fragments mixed with 10YR2/1 black greasy fine sand. Abundant bone, potsherds, lithics, and fire cracked rock. AMS assay comes from charcoal in this sample: Beta - 323913, 850 +/- 30 BP, 2-sigma cal AD 1160 to 1260.	81-96		Odocoileus virginianus	Odocoileus virginianus	Phalanx	Phalanx	UBERON:0003221	Proximal 1/8						1	Calcined	1	516.87		Calcined	850 +/- 30 BP	INTCAL09	1160	AD	1260	AD	30		Charcoal found in Stratum V		AMS	Wallis, N.J. and M.E. Blessing. 2015. Ritualized Deposition and Feasting Pits: Bundling of animals in Mississippi Period Florida. Cambridge Archaeological Journal 25(1):79-98.; Wallis, N.J. and M.E. Blessing. 2015. Big Feasts and Small Scale Foragers: Pit features as feast events in the American southeast. Journal of Anthropological Archaeology 39:1-18.	Beta Analytic number - 323913
8CO326	Parnell	2012-018-	2012-18-119.24	88d44b42-193d-40ab-811e-4bef3cd0ae3d	0.25 in gauge screen	TU 9	Beta - 323913, 850 +/- 30 BP, 2-sigma cal AD 1160 to 1260	1x2 m unit intersecting and west of Feature 1. NE corner local grid coordinates: 1002.37m E, 1020.21m N	bulk sample from stratum V	V	very dense wood charcoal fragments mixed with 10YR2/1 black greasy fine sand. Abundant bone, potsherds, lithics, and fire cracked rock. AMS assay comes from charcoal in this sample: Beta - 323913, 850 +/- 30 BP, 2-sigma cal AD 1160 to 1260.	81-96		Odocoileus virginianus	Odocoileus virginianus	Radius	Radius	UBERON:0001423	Proximal 1/3	R							1	516.87		Two articulating pieces	850 +/- 30 BP	INTCAL09	1160	AD	1260	AD	30		Charcoal found in Stratum V		AMS	Wallis, N.J. and M.E. Blessing. 2015. Ritualized Deposition and Feasting Pits: Bundling of animals in Mississippi Period Florida. Cambridge Archaeological Journal 25(1):79-98.; Wallis, N.J. and M.E. Blessing. 2015. Big Feasts and Small Scale Foragers: Pit features as feast events in the American southeast. Journal of Anthropological Archaeology 39:1-18.	Beta Analytic number - 323913
8CO326	Parnell	2012-018-	2012-18-119.24	1520ab0a-931b-4032-b37f-9924c6116ba3	0.25 in gauge screen	TU 9	Beta - 323913, 850 +/- 30 BP, 2-sigma cal AD 1160 to 1260	1x2 m unit intersecting and west of Feature 1. NE corner local grid coordinates: 1002.37m E, 1020.21m N	bulk sample from stratum V	V	very dense wood charcoal fragments mixed with 10YR2/1 black greasy fine sand. Abundant bone, potsherds, lithics, and fire cracked rock. AMS assay comes from charcoal in this sample: Beta - 323913, 850 +/- 30 BP, 2-sigma cal AD 1160 to 1260.	81-96		Odocoileus virginianus	Odocoileus virginianus	Rib	Rib	UBERON:0002228	Tubercle						1	Calcined	1	516.87		Calcined	850 +/- 30 BP	INTCAL09	1160	AD	1260	AD	30		Charcoal found in Stratum V		AMS	Wallis, N.J. and M.E. Blessing. 2015. Ritualized Deposition and Feasting Pits: Bundling of animals in Mississippi Period Florida. Cambridge Archaeological Journal 25(1):79-98.; Wallis, N.J. and M.E. Blessing. 2015. Big Feasts and Small Scale Foragers: Pit features as feast events in the American southeast. Journal of Anthropological Archaeology 39:1-18.	Beta Analytic number - 323913
8CO326	Parnell	2012-018-	2012-18-119.24	1f1a2f71-23a9-48cc-b6e6-f1b8cdbdac97	0.25 in gauge screen	TU 9	Beta - 323913, 850 +/- 30 BP, 2-sigma cal AD 1160 to 1260	1x2 m unit intersecting and west of Feature 1. NE corner local grid coordinates: 1002.37m E, 1020.21m N	bulk sample from stratum V	V	very dense wood charcoal fragments mixed with 10YR2/1 black greasy fine sand. Abundant bone, potsherds, lithics, and fire cracked rock. AMS assay comes from charcoal in this sample: Beta - 323913, 850 +/- 30 BP, 2-sigma cal AD 1160 to 1260.	81-96		Odocoileus virginianus	Odocoileus virginianus	Rib	Rib	UBERON:0002228	Body Fragment								2	516.87			850 +/- 30 BP	INTCAL09	1160	AD	1260	AD	30		Charcoal found in Stratum V		AMS	Wallis, N.J. and M.E. Blessing. 2015. Ritualized Deposition and Feasting Pits: Bundling of animals in Mississippi Period Florida. Cambridge Archaeological Journal 25(1):79-98.; Wallis, N.J. and M.E. Blessing. 2015. Big Feasts and Small Scale Foragers: Pit features as feast events in the American southeast. Journal of Anthropological Archaeology 39:1-18.	Beta Analytic number - 323913
8CO326	Parnell	2012-018-	2012-18-119.24	97d6aeb2-ee8c-4381-beb6-8f546a12ee46	0.25 in gauge screen	TU 9	Beta - 323913, 850 +/- 30 BP, 2-sigma cal AD 1160 to 1260	1x2 m unit intersecting and west of Feature 1. NE corner local grid coordinates: 1002.37m E, 1020.21m N	bulk sample from stratum V	V	very dense wood charcoal fragments mixed with 10YR2/1 black greasy fine sand. Abundant bone, potsherds, lithics, and fire cracked rock. AMS assay comes from charcoal in this sample: Beta - 323913, 850 +/- 30 BP, 2-sigma cal AD 1160 to 1260.	81-96		Odocoileus virginianus	Odocoileus virginianus	Rib	Rib	UBERON:0002228	Body Fragment								3	516.87		One specimen has two articulating fragments	850 +/- 30 BP	INTCAL09	1160	AD	1260	AD	30		Charcoal found in Stratum V		AMS	Wallis, N.J. and M.E. Blessing. 2015. Ritualized Deposition and Feasting Pits: Bundling of animals in Mississippi Period Florida. Cambridge Archaeological Journal 25(1):79-98.; Wallis, N.J. and M.E. Blessing. 2015. Big Feasts and Small Scale Foragers: Pit features as feast events in the American southeast. Journal of Anthropological Archaeology 39:1-18.	Beta Analytic number - 323913
8CO326	Parnell	2012-018-	2012-18-119.24	689b673f-910c-4ba7-ba03-b431ef31c8ce	0.25 in gauge screen	TU 9	Beta - 323913, 850 +/- 30 BP, 2-sigma cal AD 1160 to 1260	1x2 m unit intersecting and west of Feature 1. NE corner local grid coordinates: 1002.37m E, 1020.21m N	bulk sample from stratum V	V	very dense wood charcoal fragments mixed with 10YR2/1 black greasy fine sand. Abundant bone, potsherds, lithics, and fire cracked rock. AMS assay comes from charcoal in this sample: Beta - 323913, 850 +/- 30 BP, 2-sigma cal AD 1160 to 1260.	81-96		Odocoileus virginianus	Odocoileus virginianus	Scapula	Scapula	UBERON:0006849	Distal 1/3	L							1	516.87		Two articulating pieces	850 +/- 30 BP	INTCAL09	1160	AD	1260	AD	30		Charcoal found in Stratum V		AMS	Wallis, N.J. and M.E. Blessing. 2015. Ritualized Deposition and Feasting Pits: Bundling of animals in Mississippi Period Florida. Cambridge Archaeological Journal 25(1):79-98.; Wallis, N.J. and M.E. Blessing. 2015. Big Feasts and Small Scale Foragers: Pit features as feast events in the American southeast. Journal of Anthropological Archaeology 39:1-18.	Beta Analytic number - 323913
8CO326	Parnell	2012-018-	2012-18-119.24	1008d50f-a172-4376-9552-553fe130f4b9	0.25 in gauge screen	TU 9	Beta - 323913, 850 +/- 30 BP, 2-sigma cal AD 1160 to 1260	1x2 m unit intersecting and west of Feature 1. NE corner local grid coordinates: 1002.37m E, 1020.21m N	bulk sample from stratum V	V	very dense wood charcoal fragments mixed with 10YR2/1 black greasy fine sand. Abundant bone, potsherds, lithics, and fire cracked rock. AMS assay comes from charcoal in this sample: Beta - 323913, 850 +/- 30 BP, 2-sigma cal AD 1160 to 1260.	81-96		Odocoileus virginianus	Odocoileus virginianus	Scapula	Scapula	UBERON:0006849	Fragment								2	516.87		One specimen has three articulating pieces	850 +/- 30 BP	INTCAL09	1160	AD	1260	AD	30		Charcoal found in Stratum V		AMS	Wallis, N.J. and M.E. Blessing. 2015. Ritualized Deposition and Feasting Pits: Bundling of animals in Mississippi Period Florida. Cambridge Archaeological Journal 25(1):79-98.; Wallis, N.J. and M.E. Blessing. 2015. Big Feasts and Small Scale Foragers: Pit features as feast events in the American southeast. Journal of Anthropological Archaeology 39:1-18.	Beta Analytic number - 323913
8CO326	Parnell	2012-018-	2012-18-119.24	ab4a4bc5-ab9c-4007-beb0-e8c0b83e55ae	0.25 in gauge screen	TU 9	Beta - 323913, 850 +/- 30 BP, 2-sigma cal AD 1160 to 1260	1x2 m unit intersecting and west of Feature 1. NE corner local grid coordinates: 1002.37m E, 1020.21m N	bulk sample from stratum V	V	very dense wood charcoal fragments mixed with 10YR2/1 black greasy fine sand. Abundant bone, potsherds, lithics, and fire cracked rock. AMS assay comes from charcoal in this sample: Beta - 323913, 850 +/- 30 BP, 2-sigma cal AD 1160 to 1260.	81-96		Odocoileus virginianus	Odocoileus virginianus	Scapula	Scapula	UBERON:0006849	Caudal Border	L							1	516.87		Five articulating pieces	850 +/- 30 BP	INTCAL09	1160	AD	1260	AD	30		Charcoal found in Stratum V		AMS	Wallis, N.J. and M.E. Blessing. 2015. Ritualized Deposition and Feasting Pits: Bundling of animals in Mississippi Period Florida. Cambridge Archaeological Journal 25(1):79-98.; Wallis, N.J. and M.E. Blessing. 2015. Big Feasts and Small Scale Foragers: Pit features as feast events in the American southeast. Journal of Anthropological Archaeology 39:1-18.	Beta Analytic number - 323913
8CO326	Parnell	2012-018-	2012-18-119.24	0f752af8-a57f-4381-ad5d-941800b71ca0	0.25 in gauge screen	TU 9	Beta - 323913, 850 +/- 30 BP, 2-sigma cal AD 1160 to 1260	1x2 m unit intersecting and west of Feature 1. NE corner local grid coordinates: 1002.37m E, 1020.21m N	bulk sample from stratum V	V	very dense wood charcoal fragments mixed with 10YR2/1 black greasy fine sand. Abundant bone, potsherds, lithics, and fire cracked rock. AMS assay comes from charcoal in this sample: Beta - 323913, 850 +/- 30 BP, 2-sigma cal AD 1160 to 1260.	81-96		Odocoileus virginianus	Odocoileus virginianus	Scapula	Scapula	UBERON:0006849	Distal 1/8	R							1	516.87			850 +/- 30 BP	INTCAL09	1160	AD	1260	AD	30		Charcoal found in Stratum V		AMS	Wallis, N.J. and M.E. Blessing. 2015. Ritualized Deposition and Feasting Pits: Bundling of animals in Mississippi Period Florida. Cambridge Archaeological Journal 25(1):79-98.; Wallis, N.J. and M.E. Blessing. 2015. Big Feasts and Small Scale Foragers: Pit features as feast events in the American southeast. Journal of Anthropological Archaeology 39:1-18.	Beta Analytic number - 323913
8CO326	Parnell	2012-018-	2012-18-119.24	a266036f-ad23-4f4d-bb92-084d9b72d834	0.25 in gauge screen	TU 9	Beta - 323913, 850 +/- 30 BP, 2-sigma cal AD 1160 to 1260	1x2 m unit intersecting and west of Feature 1. NE corner local grid coordinates: 1002.37m E, 1020.21m N	bulk sample from stratum V	V	very dense wood charcoal fragments mixed with 10YR2/1 black greasy fine sand. Abundant bone, potsherds, lithics, and fire cracked rock. AMS assay comes from charcoal in this sample: Beta - 323913, 850 +/- 30 BP, 2-sigma cal AD 1160 to 1260.	81-96		Odocoileus virginianus	Odocoileus virginianus	Thoracic Vertebra	Thoracic Vertebra	UBERON:0002347	Nearly Whole								1	516.87			850 +/- 30 BP	INTCAL09	1160	AD	1260	AD	30		Charcoal found in Stratum V		AMS	Wallis, N.J. and M.E. Blessing. 2015. Ritualized Deposition and Feasting Pits: Bundling of animals in Mississippi Period Florida. Cambridge Archaeological Journal 25(1):79-98.; Wallis, N.J. and M.E. Blessing. 2015. Big Feasts and Small Scale Foragers: Pit features as feast events in the American southeast. Journal of Anthropological Archaeology 39:1-18.	Beta Analytic number - 323913
8CO326	Parnell	2012-018-	2012-18-119.24	51065d6d-33e2-4edf-990e-1325066e3ac7	0.25 in gauge screen	TU 9	Beta - 323913, 850 +/- 30 BP, 2-sigma cal AD 1160 to 1260	1x2 m unit intersecting and west of Feature 1. NE corner local grid coordinates: 1002.37m E, 1020.21m N	bulk sample from stratum V	V	very dense wood charcoal fragments mixed with 10YR2/1 black greasy fine sand. Abundant bone, potsherds, lithics, and fire cracked rock. AMS assay comes from charcoal in this sample: Beta - 323913, 850 +/- 30 BP, 2-sigma cal AD 1160 to 1260.	81-96		Odocoileus virginianus	Odocoileus virginianus	Tibia	Tibia	UBERON:0000979	Distal 1/3	L							1	516.87			850 +/- 30 BP	INTCAL09	1160	AD	1260	AD	30		Charcoal found in Stratum V		AMS	Wallis, N.J. and M.E. Blessing. 2015. Ritualized Deposition and Feasting Pits: Bundling of animals in Mississippi Period Florida. Cambridge Archaeological Journal 25(1):79-98.; Wallis, N.J. and M.E. Blessing. 2015. Big Feasts and Small Scale Foragers: Pit features as feast events in the American southeast. Journal of Anthropological Archaeology 39:1-18.	Beta Analytic number - 323913
8CO326	Parnell	2012-018-	2012-18-119.24	36ef99e7-f5a0-49e4-920f-879b7e87024e	0.25 in gauge screen	TU 9	Beta - 323913, 850 +/- 30 BP, 2-sigma cal AD 1160 to 1260	1x2 m unit intersecting and west of Feature 1. NE corner local grid coordinates: 1002.37m E, 1020.21m N	bulk sample from stratum V	V	very dense wood charcoal fragments mixed with 10YR2/1 black greasy fine sand. Abundant bone, potsherds, lithics, and fire cracked rock. AMS assay comes from charcoal in this sample: Beta - 323913, 850 +/- 30 BP, 2-sigma cal AD 1160 to 1260.	81-96		Odocoileus virginianus	Odocoileus virginianus	Tibia	Tibia	UBERON:0000979	Distal 1/8	L							1	516.87			850 +/- 30 BP	INTCAL09	1160	AD	1260	AD	30		Charcoal found in Stratum V		AMS	Wallis, N.J. and M.E. Blessing. 2015. Ritualized Deposition and Feasting Pits: Bundling of animals in Mississippi Period Florida. Cambridge Archaeological Journal 25(1):79-98.; Wallis, N.J. and M.E. Blessing. 2015. Big Feasts and Small Scale Foragers: Pit features as feast events in the American southeast. Journal of Anthropological Archaeology 39:1-18.	Beta Analytic number - 323913
8CO326	Parnell	2012-018-	2012-18-119.24	33c70b2d-678a-44a8-adb8-6e01cce74980	0.25 in gauge screen	TU 9	Beta - 323913, 850 +/- 30 BP, 2-sigma cal AD 1160 to 1260	1x2 m unit intersecting and west of Feature 1. NE corner local grid coordinates: 1002.37m E, 1020.21m N	bulk sample from stratum V	V	very dense wood charcoal fragments mixed with 10YR2/1 black greasy fine sand. Abundant bone, potsherds, lithics, and fire cracked rock. AMS assay comes from charcoal in this sample: Beta - 323913, 850 +/- 30 BP, 2-sigma cal AD 1160 to 1260.	81-96		Odocoileus virginianus	Odocoileus virginianus	Tibia	Tibia	UBERON:0000979	Distal 1/4	L							1	516.87			850 +/- 30 BP	INTCAL09	1160	AD	1260	AD	30		Charcoal found in Stratum V		AMS	Wallis, N.J. and M.E. Blessing. 2015. Ritualized Deposition and Feasting Pits: Bundling of animals in Mississippi Period Florida. Cambridge Archaeological Journal 25(1):79-98.; Wallis, N.J. and M.E. Blessing. 2015. Big Feasts and Small Scale Foragers: Pit features as feast events in the American southeast. Journal of Anthropological Archaeology 39:1-18.	Beta Analytic number - 323913
8CO326	Parnell	2012-018-	2012-18-119.24	30ab82c9-7f64-4051-b5f8-fb555fef7c04	0.25 in gauge screen	TU 9	Beta - 323913, 850 +/- 30 BP, 2-sigma cal AD 1160 to 1260	1x2 m unit intersecting and west of Feature 1. NE corner local grid coordinates: 1002.37m E, 1020.21m N	bulk sample from stratum V	V	very dense wood charcoal fragments mixed with 10YR2/1 black greasy fine sand. Abundant bone, potsherds, lithics, and fire cracked rock. AMS assay comes from charcoal in this sample: Beta - 323913, 850 +/- 30 BP, 2-sigma cal AD 1160 to 1260.	81-96		Odocoileus virginianus	Odocoileus virginianus	Tibia	Tibia	UBERON:0000979	Proximal 1/4	L							1	516.87		Three articulating pieces	850 +/- 30 BP	INTCAL09	1160	AD	1260	AD	30		Charcoal found in Stratum V		AMS	Wallis, N.J. and M.E. Blessing. 2015. Ritualized Deposition and Feasting Pits: Bundling of animals in Mississippi Period Florida. Cambridge Archaeological Journal 25(1):79-98.; Wallis, N.J. and M.E. Blessing. 2015. Big Feasts and Small Scale Foragers: Pit features as feast events in the American southeast. Journal of Anthropological Archaeology 39:1-18.	Beta Analytic number - 323913
8CO326	Parnell	2012-018-	2012-18-119.24	39d764b3-808e-4566-8a1d-e34e3ee836e3	0.25 in gauge screen	TU 9	Beta - 323913, 850 +/- 30 BP, 2-sigma cal AD 1160 to 1260	1x2 m unit intersecting and west of Feature 1. NE corner local grid coordinates: 1002.37m E, 1020.21m N	bulk sample from stratum V	V	very dense wood charcoal fragments mixed with 10YR2/1 black greasy fine sand. Abundant bone, potsherds, lithics, and fire cracked rock. AMS assay comes from charcoal in this sample: Beta - 323913, 850 +/- 30 BP, 2-sigma cal AD 1160 to 1260.	81-96		Odocoileus virginianus	Odocoileus virginianus	Tibia	Tibia	UBERON:0000979	Proximal 1/8	L							1	516.87		This piece is probably fused, small fragment of proximal epiphysis	850 +/- 30 BP	INTCAL09	1160	AD	1260	AD	30		Charcoal found in Stratum V		AMS	Wallis, N.J. and M.E. Blessing. 2015. Ritualized Deposition and Feasting Pits: Bundling of animals in Mississippi Period Florida. Cambridge Archaeological Journal 25(1):79-98.; Wallis, N.J. and M.E. Blessing. 2015. Big Feasts and Small Scale Foragers: Pit features as feast events in the American southeast. Journal of Anthropological Archaeology 39:1-18.	Beta Analytic number - 323913
8CO326	Parnell	2012-018-	2012-18-119.24	6c4b7198-3721-4ff8-b9cb-5f4d7a7c4d51	0.25 in gauge screen	TU 9	Beta - 323913, 850 +/- 30 BP, 2-sigma cal AD 1160 to 1260	1x2 m unit intersecting and west of Feature 1. NE corner local grid coordinates: 1002.37m E, 1020.21m N	bulk sample from stratum V	V	very dense wood charcoal fragments mixed with 10YR2/1 black greasy fine sand. Abundant bone, potsherds, lithics, and fire cracked rock. AMS assay comes from charcoal in this sample: Beta - 323913, 850 +/- 30 BP, 2-sigma cal AD 1160 to 1260.	81-96		Odocoileus virginianus	Odocoileus virginianus	Tibia	Tibia	UBERON:0000979	Tibial Tuberosity	L							1	516.87			850 +/- 30 BP	INTCAL09	1160	AD	1260	AD	30		Charcoal found in Stratum V		AMS	Wallis, N.J. and M.E. Blessing. 2015. Ritualized Deposition and Feasting Pits: Bundling of animals in Mississippi Period Florida. Cambridge Archaeological Journal 25(1):79-98.; Wallis, N.J. and M.E. Blessing. 2015. Big Feasts and Small Scale Foragers: Pit features as feast events in the American southeast. Journal of Anthropological Archaeology 39:1-18.	Beta Analytic number - 323913
8CO326	Parnell	2012-018-	2012-18-119.24	60d73cf5-8b38-44b7-9430-b63817506ba1	0.25 in gauge screen	TU 9	Beta - 323913, 850 +/- 30 BP, 2-sigma cal AD 1160 to 1260	1x2 m unit intersecting and west of Feature 1. NE corner local grid coordinates: 1002.37m E, 1020.21m N	bulk sample from stratum V	V	very dense wood charcoal fragments mixed with 10YR2/1 black greasy fine sand. Abundant bone, potsherds, lithics, and fire cracked rock. AMS assay comes from charcoal in this sample: Beta - 323913, 850 +/- 30 BP, 2-sigma cal AD 1160 to 1260.	81-96		Odocoileus virginianus	Odocoileus virginianus	Tibia	Tibia	UBERON:0000979	Shaft Fragment	L							1	516.87		Two articulating pieces	850 +/- 30 BP	INTCAL09	1160	AD	1260	AD	30		Charcoal found in Stratum V		AMS	Wallis, N.J. and M.E. Blessing. 2015. Ritualized Deposition and Feasting Pits: Bundling of animals in Mississippi Period Florida. Cambridge Archaeological Journal 25(1):79-98.; Wallis, N.J. and M.E. Blessing. 2015. Big Feasts and Small Scale Foragers: Pit features as feast events in the American southeast. Journal of Anthropological Archaeology 39:1-18.	Beta Analytic number - 323913
8CO326	Parnell	2012-018-	2012-18-119.24	cb76493c-ab43-451a-b78f-3ab5f4a6a983	0.25 in gauge screen	TU 9	Beta - 323913, 850 +/- 30 BP, 2-sigma cal AD 1160 to 1260	1x2 m unit intersecting and west of Feature 1. NE corner local grid coordinates: 1002.37m E, 1020.21m N	bulk sample from stratum V	V	very dense wood charcoal fragments mixed with 10YR2/1 black greasy fine sand. Abundant bone, potsherds, lithics, and fire cracked rock. AMS assay comes from charcoal in this sample: Beta - 323913, 850 +/- 30 BP, 2-sigma cal AD 1160 to 1260.	81-96		Odocoileus virginianus	Odocoileus virginianus	UID Bone	Unidentified Bone	UBERON:0001474	Fragment						10		58	516.87			850 +/- 30 BP	INTCAL09	1160	AD	1260	AD	30		Charcoal found in Stratum V		AMS	Wallis, N.J. and M.E. Blessing. 2015. Ritualized Deposition and Feasting Pits: Bundling of animals in Mississippi Period Florida. Cambridge Archaeological Journal 25(1):79-98.; Wallis, N.J. and M.E. Blessing. 2015. Big Feasts and Small Scale Foragers: Pit features as feast events in the American southeast. Journal of Anthropological Archaeology 39:1-18.	Beta Analytic number - 323913
8CO326	Parnell	2012-018-	2012-18-119.24	bae75798-e633-4d9e-9a10-bdd87669a9cb	0.25 in gauge screen	TU 9	Beta - 323913, 850 +/- 30 BP, 2-sigma cal AD 1160 to 1260	1x2 m unit intersecting and west of Feature 1. NE corner local grid coordinates: 1002.37m E, 1020.21m N	bulk sample from stratum V	V	very dense wood charcoal fragments mixed with 10YR2/1 black greasy fine sand. Abundant bone, potsherds, lithics, and fire cracked rock. AMS assay comes from charcoal in this sample: Beta - 323913, 850 +/- 30 BP, 2-sigma cal AD 1160 to 1260.	81-96		Odocoileus virginianus	Odocoileus virginianus	Ulna	Ulna	UBERON:0001424	Proximal 1/4	L							2	516.87			850 +/- 30 BP	INTCAL09	1160	AD	1260	AD	30		Charcoal found in Stratum V		AMS	Wallis, N.J. and M.E. Blessing. 2015. Ritualized Deposition and Feasting Pits: Bundling of animals in Mississippi Period Florida. Cambridge Archaeological Journal 25(1):79-98.; Wallis, N.J. and M.E. Blessing. 2015. Big Feasts and Small Scale Foragers: Pit features as feast events in the American southeast. Journal of Anthropological Archaeology 39:1-18.	Beta Analytic number - 323913
8CO326	Parnell	2012-018-	2012-18-119.24	887c2372-4ca1-47e5-85de-d9ed5d47284e	0.25 in gauge screen	TU 9	Beta - 323913, 850 +/- 30 BP, 2-sigma cal AD 1160 to 1260	1x2 m unit intersecting and west of Feature 1. NE corner local grid coordinates: 1002.37m E, 1020.21m N	bulk sample from stratum V	V	very dense wood charcoal fragments mixed with 10YR2/1 black greasy fine sand. Abundant bone, potsherds, lithics, and fire cracked rock. AMS assay comes from charcoal in this sample: Beta - 323913, 850 +/- 30 BP, 2-sigma cal AD 1160 to 1260.	81-96		Odocoileus virginianus	Odocoileus virginianus	Ulna	Ulna	UBERON:0001424	Trochlear Notch	L							1	516.87			850 +/- 30 BP	INTCAL09	1160	AD	1260	AD	30		Charcoal found in Stratum V		AMS	Wallis, N.J. and M.E. Blessing. 2015. Ritualized Deposition and Feasting Pits: Bundling of animals in Mississippi Period Florida. Cambridge Archaeological Journal 25(1):79-98.; Wallis, N.J. and M.E. Blessing. 2015. Big Feasts and Small Scale Foragers: Pit features as feast events in the American southeast. Journal of Anthropological Archaeology 39:1-18.	Beta Analytic number - 323913
8CO326	Parnell	2012-018-	2012-18-119.24	51c3de04-6cca-45f7-90c9-ec6d719f87eb	0.25 in gauge screen	TU 9	Beta - 323913, 850 +/- 30 BP, 2-sigma cal AD 1160 to 1260	1x2 m unit intersecting and west of Feature 1. NE corner local grid coordinates: 1002.37m E, 1020.21m N	bulk sample from stratum V	V	very dense wood charcoal fragments mixed with 10YR2/1 black greasy fine sand. Abundant bone, potsherds, lithics, and fire cracked rock. AMS assay comes from charcoal in this sample: Beta - 323913, 850 +/- 30 BP, 2-sigma cal AD 1160 to 1260.	81-96		Odocoileus virginianus	Odocoileus virginianus	Vertebra	Vertebra	UBERON:0002412	Fragment		No	The centrum doesn’t look fused					1	516.87		The centrum doesn’t look fused	850 +/- 30 BP	INTCAL09	1160	AD	1260	AD	30		Charcoal found in Stratum V		AMS	Wallis, N.J. and M.E. Blessing. 2015. Ritualized Deposition and Feasting Pits: Bundling of animals in Mississippi Period Florida. Cambridge Archaeological Journal 25(1):79-98.; Wallis, N.J. and M.E. Blessing. 2015. Big Feasts and Small Scale Foragers: Pit features as feast events in the American southeast. Journal of Anthropological Archaeology 39:1-18.	Beta Analytic number - 323913
8CO326	Parnell	2012-018-	2012-18-119.25	c24960f2-73a9-4a01-85a6-9c62bfc48e36	0.25 in gauge screen	TU 9	Beta - 323913, 850 +/- 30 BP, 2-sigma cal AD 1160 to 1260	1x2 m unit intersecting and west of Feature 1. NE corner local grid coordinates: 1002.37m E, 1020.21m N	bulk sample from stratum V	V	very dense wood charcoal fragments mixed with 10YR2/1 black greasy fine sand. Abundant bone, potsherds, lithics, and fire cracked rock. AMS assay comes from charcoal in this sample: Beta - 323913, 850 +/- 30 BP, 2-sigma cal AD 1160 to 1260.	81-96		Pseudemys sp.	Pseudemys sp.	Carapace/Plastron	Carapace/Plastron	UBERON:0008271	Fragment						1	Nearly Calcined	11	14.14		Nearly calcined. Some of these belong to the unburned pleural #2 (see Occurrence ID 30eed997-3342-44d8-8ea2-40d7596c09a2) withing this Catalog Number (2012-18-119.25), but cannot get them to articulate	850 +/- 30 BP	INTCAL09	1160	AD	1260	AD	30		Charcoal found in Stratum V		AMS	Wallis, N.J. and M.E. Blessing. 2015. Ritualized Deposition and Feasting Pits: Bundling of animals in Mississippi Period Florida. Cambridge Archaeological Journal 25(1):79-98.; Wallis, N.J. and M.E. Blessing. 2015. Big Feasts and Small Scale Foragers: Pit features as feast events in the American southeast. Journal of Anthropological Archaeology 39:1-18.	Beta Analytic number - 323913
8CO326	Parnell	2012-018-	2012-18-119.25	880c0cd0-bafe-4f3d-b7e0-b33e66fde421	0.25 in gauge screen	TU 9	Beta - 323913, 850 +/- 30 BP, 2-sigma cal AD 1160 to 1260	1x2 m unit intersecting and west of Feature 1. NE corner local grid coordinates: 1002.37m E, 1020.21m N	bulk sample from stratum V	V	very dense wood charcoal fragments mixed with 10YR2/1 black greasy fine sand. Abundant bone, potsherds, lithics, and fire cracked rock. AMS assay comes from charcoal in this sample: Beta - 323913, 850 +/- 30 BP, 2-sigma cal AD 1160 to 1260.	81-96		Pseudemys sp.	Pseudemys sp.	Epiplastron	Epiplastron	UBERON:0011658	Lateral Fragment	R							1	14.14		Two articulating pieces, and may be the same indiviudal as the burned marginal (see Occurrence ID 1233c767-220b-4104-9ecc-f8c0f7adfaf9) within this Catalog Number (2012-18-119.25)	850 +/- 30 BP	INTCAL09	1160	AD	1260	AD	30		Charcoal found in Stratum V		AMS	Wallis, N.J. and M.E. Blessing. 2015. Ritualized Deposition and Feasting Pits: Bundling of animals in Mississippi Period Florida. Cambridge Archaeological Journal 25(1):79-98.; Wallis, N.J. and M.E. Blessing. 2015. Big Feasts and Small Scale Foragers: Pit features as feast events in the American southeast. Journal of Anthropological Archaeology 39:1-18.	Beta Analytic number - 323913
8CO326	Parnell	2012-018-	2012-18-119.25	265d5728-dab2-4646-9536-817a2d96729b	0.25 in gauge screen	TU 9	Beta - 323913, 850 +/- 30 BP, 2-sigma cal AD 1160 to 1260	1x2 m unit intersecting and west of Feature 1. NE corner local grid coordinates: 1002.37m E, 1020.21m N	bulk sample from stratum V	V	very dense wood charcoal fragments mixed with 10YR2/1 black greasy fine sand. Abundant bone, potsherds, lithics, and fire cracked rock. AMS assay comes from charcoal in this sample: Beta - 323913, 850 +/- 30 BP, 2-sigma cal AD 1160 to 1260.	81-96		Pseudemys sp.	Pseudemys sp.	Hyo/Hypoplastron	Hyo/Hypoplastron	UBERON:0014707; UBERON:0011660	Fragment								1	14.14			850 +/- 30 BP	INTCAL09	1160	AD	1260	AD	30		Charcoal found in Stratum V		AMS	Wallis, N.J. and M.E. Blessing. 2015. Ritualized Deposition and Feasting Pits: Bundling of animals in Mississippi Period Florida. Cambridge Archaeological Journal 25(1):79-98.; Wallis, N.J. and M.E. Blessing. 2015. Big Feasts and Small Scale Foragers: Pit features as feast events in the American southeast. Journal of Anthropological Archaeology 39:1-18.	Beta Analytic number - 323913
8CO326	Parnell	2012-018-	2012-18-119.25	1233c767-220b-4104-9ecc-f8c0f7adfaf9	0.25 in gauge screen	TU 9	Beta - 323913, 850 +/- 30 BP, 2-sigma cal AD 1160 to 1260	1x2 m unit intersecting and west of Feature 1. NE corner local grid coordinates: 1002.37m E, 1020.21m N	bulk sample from stratum V	V	very dense wood charcoal fragments mixed with 10YR2/1 black greasy fine sand. Abundant bone, potsherds, lithics, and fire cracked rock. AMS assay comes from charcoal in this sample: Beta - 323913, 850 +/- 30 BP, 2-sigma cal AD 1160 to 1260.	81-96		Pseudemys sp.	Pseudemys sp.	Marginal	Marginal	UBERON:0011666	Fragment						1	Burned blue/gray, nearly Calcined	3	14.14		Burned blue/gray, nearly calcined. Considerbaly smaller individual than the other marginal specimen (see Occurrence ID 179e7769-4c56-44c0-83b0-a76b3a6d0abf) within this Catalog Number (2012-18-119.52)	850 +/- 30 BP	INTCAL09	1160	AD	1260	AD	30		Charcoal found in Stratum V		AMS	Wallis, N.J. and M.E. Blessing. 2015. Ritualized Deposition and Feasting Pits: Bundling of animals in Mississippi Period Florida. Cambridge Archaeological Journal 25(1):79-98.; Wallis, N.J. and M.E. Blessing. 2015. Big Feasts and Small Scale Foragers: Pit features as feast events in the American southeast. Journal of Anthropological Archaeology 39:1-18.	Beta Analytic number - 323913
8CO326	Parnell	2012-018-	2012-18-119.25	179e7769-4c56-44c0-83b0-a76b3a6d0abf	0.25 in gauge screen	TU 9	Beta - 323913, 850 +/- 30 BP, 2-sigma cal AD 1160 to 1260	1x2 m unit intersecting and west of Feature 1. NE corner local grid coordinates: 1002.37m E, 1020.21m N	bulk sample from stratum V	V	very dense wood charcoal fragments mixed with 10YR2/1 black greasy fine sand. Abundant bone, potsherds, lithics, and fire cracked rock. AMS assay comes from charcoal in this sample: Beta - 323913, 850 +/- 30 BP, 2-sigma cal AD 1160 to 1260.	81-96		Pseudemys sp.	Pseudemys sp.	Marginal #2	Marginal #2	UBERON:0011666	Fragment	R							1	14.14		Three individuals in this sample, but two of these potentially belong to some of the individuals in the previous levels of Feature 1 at the Parnell Site.	850 +/- 30 BP	INTCAL09	1160	AD	1260	AD	30		Charcoal found in Stratum V		AMS	Wallis, N.J. and M.E. Blessing. 2015. Ritualized Deposition and Feasting Pits: Bundling of animals in Mississippi Period Florida. Cambridge Archaeological Journal 25(1):79-98.; Wallis, N.J. and M.E. Blessing. 2015. Big Feasts and Small Scale Foragers: Pit features as feast events in the American southeast. Journal of Anthropological Archaeology 39:1-18.	Beta Analytic number - 323913
8CO326	Parnell	2012-018-	2012-18-119.25	50f217f0-525a-4247-9e49-21d48efebea5	0.25 in gauge screen	TU 9	Beta - 323913, 850 +/- 30 BP, 2-sigma cal AD 1160 to 1260	1x2 m unit intersecting and west of Feature 1. NE corner local grid coordinates: 1002.37m E, 1020.21m N	bulk sample from stratum V	V	very dense wood charcoal fragments mixed with 10YR2/1 black greasy fine sand. Abundant bone, potsherds, lithics, and fire cracked rock. AMS assay comes from charcoal in this sample: Beta - 323913, 850 +/- 30 BP, 2-sigma cal AD 1160 to 1260.	81-96		Pseudemys sp.	Pseudemys sp.	Pleural	Pleural	UBERON:0011667	Proximal 1/3	?							1	14.14		Either #2,4, or 6, and probably the latter, but eroded enough on the edges to not say definitively	850 +/- 30 BP	INTCAL09	1160	AD	1260	AD	30		Charcoal found in Stratum V		AMS	Wallis, N.J. and M.E. Blessing. 2015. Ritualized Deposition and Feasting Pits: Bundling of animals in Mississippi Period Florida. Cambridge Archaeological Journal 25(1):79-98.; Wallis, N.J. and M.E. Blessing. 2015. Big Feasts and Small Scale Foragers: Pit features as feast events in the American southeast. Journal of Anthropological Archaeology 39:1-18.	Beta Analytic number - 323913
8CO326	Parnell	2012-018-	2012-18-119.25	3b3f67fe-de9f-4f63-bd72-0f08acad02c0	0.25 in gauge screen	TU 9	Beta - 323913, 850 +/- 30 BP, 2-sigma cal AD 1160 to 1260	1x2 m unit intersecting and west of Feature 1. NE corner local grid coordinates: 1002.37m E, 1020.21m N	bulk sample from stratum V	V	very dense wood charcoal fragments mixed with 10YR2/1 black greasy fine sand. Abundant bone, potsherds, lithics, and fire cracked rock. AMS assay comes from charcoal in this sample: Beta - 323913, 850 +/- 30 BP, 2-sigma cal AD 1160 to 1260.	81-96		Pseudemys sp.	Pseudemys sp.	Pleural #2	Pleural #2	UBERON:0011667	Proximal 1/3	L					1	Calcined	1	14.14		Two articulating pieces, calcined	850 +/- 30 BP	INTCAL09	1160	AD	1260	AD	30		Charcoal found in Stratum V		AMS	Wallis, N.J. and M.E. Blessing. 2015. Ritualized Deposition and Feasting Pits: Bundling of animals in Mississippi Period Florida. Cambridge Archaeological Journal 25(1):79-98.; Wallis, N.J. and M.E. Blessing. 2015. Big Feasts and Small Scale Foragers: Pit features as feast events in the American southeast. Journal of Anthropological Archaeology 39:1-18.	Beta Analytic number - 323913
8CO326	Parnell	2012-018-	2012-18-119.25	30eed997-3342-44d8-8ea2-40d7596c09a2	0.25 in gauge screen	TU 9	Beta - 323913, 850 +/- 30 BP, 2-sigma cal AD 1160 to 1260	1x2 m unit intersecting and west of Feature 1. NE corner local grid coordinates: 1002.37m E, 1020.21m N	bulk sample from stratum V	V	very dense wood charcoal fragments mixed with 10YR2/1 black greasy fine sand. Abundant bone, potsherds, lithics, and fire cracked rock. AMS assay comes from charcoal in this sample: Beta - 323913, 850 +/- 30 BP, 2-sigma cal AD 1160 to 1260.	81-96		Pseudemys sp.	Pseudemys sp.	Pleural #2	Pleural #2	UBERON:0011667	Proximal 1/2	R							1	14.14		Two articulating pieces, not the same individual as the other pleural #2 (see Occurrence ID 3b3f67fe-de9f-4f63-bd72-0f08acad02c0) within this Catalog Number (2012-18-119.25)	850 +/- 30 BP	INTCAL09	1160	AD	1260	AD	30		Charcoal found in Stratum V		AMS	Wallis, N.J. and M.E. Blessing. 2015. Ritualized Deposition and Feasting Pits: Bundling of animals in Mississippi Period Florida. Cambridge Archaeological Journal 25(1):79-98.; Wallis, N.J. and M.E. Blessing. 2015. Big Feasts and Small Scale Foragers: Pit features as feast events in the American southeast. Journal of Anthropological Archaeology 39:1-18.	Beta Analytic number - 323913
8CO326	Parnell	2012-018-	2012-18-119.26	a89aa8df-8f7f-4398-a592-3dfe761fb451	0.25 in gauge screen	TU 9	Beta - 323913, 850 +/- 30 BP, 2-sigma cal AD 1160 to 1260	1x2 m unit intersecting and west of Feature 1. NE corner local grid coordinates: 1002.37m E, 1020.21m N	bulk sample from stratum V	V	very dense wood charcoal fragments mixed with 10YR2/1 black greasy fine sand. Abundant bone, potsherds, lithics, and fire cracked rock. AMS assay comes from charcoal in this sample: Beta - 323913, 850 +/- 30 BP, 2-sigma cal AD 1160 to 1260.	81-96		Rodentia	Rodentia	Incisor	Incisor	UBERON:0001098	Fragment	LR							1	0.04	0.04	Squares nicely with size of a fox squirrel	850 +/- 30 BP	INTCAL09	1160	AD	1260	AD	30		Charcoal found in Stratum V		AMS	Wallis, N.J. and M.E. Blessing. 2015. Ritualized Deposition and Feasting Pits: Bundling of animals in Mississippi Period Florida. Cambridge Archaeological Journal 25(1):79-98.; Wallis, N.J. and M.E. Blessing. 2015. Big Feasts and Small Scale Foragers: Pit features as feast events in the American southeast. Journal of Anthropological Archaeology 39:1-18.	Beta Analytic number - 323913
8CO326	Parnell	2012-018-	2012-18-119.27	2559117e-5856-45b9-ba14-109169e1b23b	0.25 in gauge screen	TU 9	Beta - 323913, 850 +/- 30 BP, 2-sigma cal AD 1160 to 1260	1x2 m unit intersecting and west of Feature 1. NE corner local grid coordinates: 1002.37m E, 1020.21m N	bulk sample from stratum V	V	very dense wood charcoal fragments mixed with 10YR2/1 black greasy fine sand. Abundant bone, potsherds, lithics, and fire cracked rock. AMS assay comes from charcoal in this sample: Beta - 323913, 850 +/- 30 BP, 2-sigma cal AD 1160 to 1260.	81-96		cf. Sciurus niger	cf. Sciurus niger	Humerus	Humerus	UBERON:0004250	Proximal 1/2	R	No						1	0.26	0.26		850 +/- 30 BP	INTCAL09	1160	AD	1260	AD	30		Charcoal found in Stratum V		AMS	Wallis, N.J. and M.E. Blessing. 2015. Ritualized Deposition and Feasting Pits: Bundling of animals in Mississippi Period Florida. Cambridge Archaeological Journal 25(1):79-98.; Wallis, N.J. and M.E. Blessing. 2015. Big Feasts and Small Scale Foragers: Pit features as feast events in the American southeast. Journal of Anthropological Archaeology 39:1-18.	Beta Analytic number - 323913
8CO326	Parnell	2012-018-	2012-18-119.28	b4c2ec39-f75a-412d-852e-3faaa33ad295	0.25 in gauge screen	TU 9	Beta - 323913, 850 +/- 30 BP, 2-sigma cal AD 1160 to 1260	1x2 m unit intersecting and west of Feature 1. NE corner local grid coordinates: 1002.37m E, 1020.21m N	bulk sample from stratum V	V	very dense wood charcoal fragments mixed with 10YR2/1 black greasy fine sand. Abundant bone, potsherds, lithics, and fire cracked rock. AMS assay comes from charcoal in this sample: Beta - 323913, 850 +/- 30 BP, 2-sigma cal AD 1160 to 1260.	81-96		Testudines	Testudines	Carapace/Plastron	Carapace/Plastron	UBERON:0008271	Fragment						7	Calcined	25	3.18		These are calcined	850 +/- 30 BP	INTCAL09	1160	AD	1260	AD	30		Charcoal found in Stratum V		AMS	Wallis, N.J. and M.E. Blessing. 2015. Ritualized Deposition and Feasting Pits: Bundling of animals in Mississippi Period Florida. Cambridge Archaeological Journal 25(1):79-98.; Wallis, N.J. and M.E. Blessing. 2015. Big Feasts and Small Scale Foragers: Pit features as feast events in the American southeast. Journal of Anthropological Archaeology 39:1-18.	Beta Analytic number - 323913
8CO326	Parnell	2012-018-	2012-18-119.28	da1a70d9-7913-4777-a967-d02c0fb6d7e2	0.25 in gauge screen	TU 9	Beta - 323913, 850 +/- 30 BP, 2-sigma cal AD 1160 to 1260	1x2 m unit intersecting and west of Feature 1. NE corner local grid coordinates: 1002.37m E, 1020.21m N	bulk sample from stratum V	V	very dense wood charcoal fragments mixed with 10YR2/1 black greasy fine sand. Abundant bone, potsherds, lithics, and fire cracked rock. AMS assay comes from charcoal in this sample: Beta - 323913, 850 +/- 30 BP, 2-sigma cal AD 1160 to 1260.	81-96		Testudines	Testudines	Other Post Cranium	Other Post Cranium	UBERON:0001273; UBERON:0001274; UBERON:0004743	Distal 1/2	?							1	3.18		Two articulating fragments, probably Pseudemys, but too degraded to say for sure	850 +/- 30 BP	INTCAL09	1160	AD	1260	AD	30		Charcoal found in Stratum V		AMS	Wallis, N.J. and M.E. Blessing. 2015. Ritualized Deposition and Feasting Pits: Bundling of animals in Mississippi Period Florida. Cambridge Archaeological Journal 25(1):79-98.; Wallis, N.J. and M.E. Blessing. 2015. Big Feasts and Small Scale Foragers: Pit features as feast events in the American southeast. Journal of Anthropological Archaeology 39:1-18.	Beta Analytic number - 323913
8CO326	Parnell	2012-018-	2012-18-119.29	717d3d86-0f18-4cf7-9687-e411ef574327	0.25 in gauge screen	TU 9	Beta - 323913, 850 +/- 30 BP, 2-sigma cal AD 1160 to 1260	1x2 m unit intersecting and west of Feature 1. NE corner local grid coordinates: 1002.37m E, 1020.21m N	bulk sample from stratum V	V	very dense wood charcoal fragments mixed with 10YR2/1 black greasy fine sand. Abundant bone, potsherds, lithics, and fire cracked rock. AMS assay comes from charcoal in this sample: Beta - 323913, 850 +/- 30 BP, 2-sigma cal AD 1160 to 1260.	81-96		Unionidae	Unionidae	Valve	Valve		Fragment								1	1.97	1.97
8CO326	Parnell	2012-018-	2012-18-123.15	15b27acf-d1ff-440f-8c97-4fa7f39a42eb	0.25 in gauge screen	TU 10	ceramic typology and contextual association with Stratum V	1x2 m unit east of Feature 1. NE corner local grid coordinates: 1006.37m E, 1020.28m N	A	I	disturbed plow zone above Feature 1; 10 YR 5/2 grayish brown mottled with 10 YR 6/1 gray and 10 YR 4/2 dark grayish brown fine sand	0-40		Mammalia	Mammalia	UID Bone	Unidentified Bone	UBERON:0001474	Fragment						2	Calcined	5	2.62	2.62	Calcined
8CO326	Parnell	2012-018-	2012-18-123.16	06d3c08d-9aeb-4191-838b-130bae2fe2ec	0.25 in gauge screen	TU 10	ceramic typology and contextual association with Stratum V	1x2 m unit east of Feature 1. NE corner local grid coordinates: 1006.37m E, 1020.28m N	A	I	disturbed plow zone above Feature 1; 10 YR 5/2 grayish brown mottled with 10 YR 6/1 gray and 10 YR 4/2 dark grayish brown fine sand	0-40		Kinosternon baurii	Kinosternon baurii	Pygal	Pygal	UBERON:0011670	Whole								1	0.09	0.09
8CO326	Parnell	2012-018-	2012-18-123.17	dda38f48-33f1-4ddc-a9d7-314c8e185fc0	0.25 in gauge screen	TU 10	ceramic typology and contextual association with Stratum V	1x2 m unit east of Feature 1. NE corner local grid coordinates: 1006.37m E, 1020.28m N	A	I	disturbed plow zone above Feature 1; 10 YR 5/2 grayish brown mottled with 10 YR 6/1 gray and 10 YR 4/2 dark grayish brown fine sand	0-40		Odocoileus virginianus	Odocoileus virginianus	Carpal/Tarsal	Carpal/Tarsal	UBERON:0001435; UBERON:0001447	Fragment						1	Calcined	1	1.28	1.28	Calcined
8CO326	Parnell	2012-018-	2012-18-123.18	b3fd0faa-5111-4f32-99d1-c379f8445c99	0.25 in gauge screen	TU 10	ceramic typology and contextual association with Stratum V	1x2 m unit east of Feature 1. NE corner local grid coordinates: 1006.37m E, 1020.28m N	A	I	disturbed plow zone above Feature 1; 10 YR 5/2 grayish brown mottled with 10 YR 6/1 gray and 10 YR 4/2 dark grayish brown fine sand	0-40		Testudines	Testudines	Carapace/Plastron	Carapace/Plastron	UBERON:0008271	Fragment						1	Calcined	1	0.17	0.17	Calcined
8CO326	Parnell	2012-018-	2012-18-124.11	1e239c22-3e7c-4bf8-97aa-603cca3831af	0.25 in gauge screen	TU 10	ceramic typology and contextual association with Stratum V	1x2 m unit east of Feature 1. NE corner local grid coordinates: 1006.37m E, 1020.28m N	B	II	10 YR 4/2 dark grayish brown mottled with 10 YR 5/1 gray fine sand	40-50		Mammalia	Mammalia	UID Bone	Unidentified Bone	UBERON:0001474	Fragment						9	Calcined	9	1.78	1.78	Calcined
8CO326	Parnell	2012-018-	2012-18-124.12	6c110285-c564-4aab-8436-48fe227c8ce2	0.25 in gauge screen	TU 10	ceramic typology and contextual association with Stratum V	1x2 m unit east of Feature 1. NE corner local grid coordinates: 1006.37m E, 1020.28m N	B	II	10 YR 4/2 dark grayish brown mottled with 10 YR 5/1 gray fine sand	40-50		Serpentes	Serpentes	Vertebra	Vertebra	UBERON:0002412	Fragment						1	Calcined	1	0.14	0.14	Calcined
8CO326	Parnell	2012-018-	2012-18-124.13	9a644076-ea2a-4f21-a10d-d8bafcb7bc10	0.25 in gauge screen	TU 10	ceramic typology and contextual association with Stratum V	1x2 m unit east of Feature 1. NE corner local grid coordinates: 1006.37m E, 1020.28m N	B	II	10 YR 4/2 dark grayish brown mottled with 10 YR 5/1 gray fine sand	40-50		Testudines	Testudines	Carapace/Plastron	Carapace/Plastron	UBERON:0008271	Fragment						2	Calcined	2	0.07	0.07	Calcined
8CO326	Parnell	2012-018-	2012-18-125.11	45127a46-758a-4ef0-bd56-e2f2e641c9ad	0.25 in gauge screen	TU 10	ceramic typology and contextual association with Stratum V	1x2 m unit east of Feature 1. NE corner local grid coordinates: 1006.37m E, 1020.28m N	C	III	10 YR 5/3 brown mottled with 10 YR 6/3 pale brown and 10 YR 7/2 light gray fine sand	50-60		Odocoileus virginianus	Odocoileus virginianus	Humerus	Humerus	UBERON:0004250	Distal 1/8	L							1	13.67	2.55
8CO326	Parnell	2012-018-	2012-18-125.11	ab3e50eb-2efd-44eb-83b1-200167c9248e	0.25 in gauge screen	TU 10	ceramic typology and contextual association with Stratum V	1x2 m unit east of Feature 1. NE corner local grid coordinates: 1006.37m E, 1020.28m N	C	III	10 YR 5/3 brown mottled with 10 YR 6/3 pale brown and 10 YR 7/2 light gray fine sand	50-60		Odocoileus virginianus	Odocoileus virginianus	Long Bone	Long Bone	UBERON:0002495	Fragment						7	Calcined	14	13.67		These are calcined
8CO326	Parnell	2012-018-	2012-18-125.11	0e5e45ab-1d06-4cfa-9797-35e0c0a4352c	0.25 in gauge screen	TU 10	ceramic typology and contextual association with Stratum V	1x2 m unit east of Feature 1. NE corner local grid coordinates: 1006.37m E, 1020.28m N	C	III	10 YR 5/3 brown mottled with 10 YR 6/3 pale brown and 10 YR 7/2 light gray fine sand	50-60		Odocoileus virginianus	Odocoileus virginianus	UID Bone	Unidentified Bone	UBERON:0001474	Fragment						4	Calcined	13	13.67		Calcined
8CO326	Parnell	2012-018-	2012-18-125.12	29b7ec99-34db-4046-9485-34699a136f88	0.25 in gauge screen	TU 10	ceramic typology and contextual association with Stratum V	1x2 m unit east of Feature 1. NE corner local grid coordinates: 1006.37m E, 1020.28m N	C	III	10 YR 5/3 brown mottled with 10 YR 6/3 pale brown and 10 YR 7/2 light gray fine sand	50-60		Testudines	Testudines	Carapace/Plastron	Carapace/Plastron	UBERON:0008271	Fragment						3	Calcined	3	0.6	0.6	Calcined
8CO326	Parnell	2012-018-	2012-18-126.12	1b33180e-3f75-4184-b984-8d9e7aa5848b	0.25 in gauge screen	TU 10	ceramic typology and contextual association with Stratum V	1x2 m unit east of Feature 1. NE corner local grid coordinates: 1006.37m E, 1020.28m N	D	III and IV	10 YR 5/3 brown mottled with 10 YR 6/3 pale brown and 10 YR 7/2 light gray fine sand, becoming lighter with depth	60-70		Mammalia	Mammalia	UID Bone	Unidentified Bone	UBERON:0001474	Fragment						6	Calcined	12	0.76	0.76	Calcined
8CO326	Parnell	2012-018-	2012-18-126.13	aedabba2-2d01-47ff-aea7-68e05461d927	0.25 in gauge screen	TU 10	ceramic typology and contextual association with Stratum V	1x2 m unit east of Feature 1. NE corner local grid coordinates: 1006.37m E, 1020.28m N	D	III and IV	10 YR 5/3 brown mottled with 10 YR 6/3 pale brown and 10 YR 7/2 light gray fine sand, becoming lighter with depth	60-70		Aves	Aves	UID Bone	Unidentified Bone	UBERON:0001474	Fragment						1	Calcined	1	0.08	0.08	Calcined. Crushed during analysis, either a scapula or furculum fragment
8CO326	Parnell	2012-018-	2012-18-126.14	e336e53b-de05-4963-aa2a-28a061ace010	0.25 in gauge screen	TU 10	ceramic typology and contextual association with Stratum V	1x2 m unit east of Feature 1. NE corner local grid coordinates: 1006.37m E, 1020.28m N	D	III and IV	10 YR 5/3 brown mottled with 10 YR 6/3 pale brown and 10 YR 7/2 light gray fine sand, becoming lighter with depth	60-70		Kinosternidae	Kinosternidae	Marginal	Marginal	UBERON:0011666	Fragment	?					2	Calcined	2	0.21	0.21	Calcined
8CO326	Parnell	2012-018-	2012-18-126.15	c393a952-7717-46e0-9926-bd02531c3e23	0.25 in gauge screen	TU 10	ceramic typology and contextual association with Stratum V	1x2 m unit east of Feature 1. NE corner local grid coordinates: 1006.37m E, 1020.28m N	D	III and IV	10 YR 5/3 brown mottled with 10 YR 6/3 pale brown and 10 YR 7/2 light gray fine sand, becoming lighter with depth	60-70		Odocoileus virginianus	Odocoileus virginianus	Femur	Femur	UBERON:0003826	Shaft Fragment	?							1	78.6		Three articulating fragments
8CO326	Parnell	2012-018-	2012-18-126.15	20162830-ad7f-46f7-bfae-f44c2ba7b30d	0.25 in gauge screen	TU 10	ceramic typology and contextual association with Stratum V	1x2 m unit east of Feature 1. NE corner local grid coordinates: 1006.37m E, 1020.28m N	D	III and IV	10 YR 5/3 brown mottled with 10 YR 6/3 pale brown and 10 YR 7/2 light gray fine sand, becoming lighter with depth	60-70		Odocoileus virginianus	Odocoileus virginianus	Long Bone	Long Bone	UBERON:0002495	Shaft Fragment						14	Calcined	45	78.6		Calcined
8CO326	Parnell	2012-018-	2012-18-126.15	5b7af157-8c24-4b03-93c7-49202878f232	0.25 in gauge screen	TU 10	ceramic typology and contextual association with Stratum V	1x2 m unit east of Feature 1. NE corner local grid coordinates: 1006.37m E, 1020.28m N	D	III and IV	10 YR 5/3 brown mottled with 10 YR 6/3 pale brown and 10 YR 7/2 light gray fine sand, becoming lighter with depth	60-70		Odocoileus virginianus	Odocoileus virginianus	Lumbar Vertebra	Lumbar Vertebra	UBERON:0002414	Body								1	78.6
8CO326	Parnell	2012-018-	2012-18-126.15	49ff7315-8935-4b0b-9162-0191e63e64a2	0.25 in gauge screen	TU 10	ceramic typology and contextual association with Stratum V	1x2 m unit east of Feature 1. NE corner local grid coordinates: 1006.37m E, 1020.28m N	D	III and IV	10 YR 5/3 brown mottled with 10 YR 6/3 pale brown and 10 YR 7/2 light gray fine sand, becoming lighter with depth	60-70		Odocoileus virginianus	Odocoileus virginianus	Radius	Radius	UBERON:0001423	Distal 1/8	R							1	78.6
8CO326	Parnell	2012-018-	2012-18-126.15	2131e751-b1a5-4cc3-8424-5fed32fdb4fa	0.25 in gauge screen	TU 10	ceramic typology and contextual association with Stratum V	1x2 m unit east of Feature 1. NE corner local grid coordinates: 1006.37m E, 1020.28m N	D	III and IV	10 YR 5/3 brown mottled with 10 YR 6/3 pale brown and 10 YR 7/2 light gray fine sand, becoming lighter with depth	60-70		Odocoileus virginianus	Odocoileus virginianus	Scapula	Scapula	UBERON:0006849	Distal 1/3	L							1	78.6
8CO326	Parnell	2012-018-	2012-18-126.15	6bc50b2b-a0de-4aee-b887-08ab0dd4fe59	0.25 in gauge screen	TU 10	ceramic typology and contextual association with Stratum V	1x2 m unit east of Feature 1. NE corner local grid coordinates: 1006.37m E, 1020.28m N	D	III and IV	10 YR 5/3 brown mottled with 10 YR 6/3 pale brown and 10 YR 7/2 light gray fine sand, becoming lighter with depth	60-70		Odocoileus virginianus	Odocoileus virginianus	Tibia	Tibia	UBERON:0000979	Distal 1/2	L			1	Cutmarks			1	78.6		Three articulating fragments, cutmarks at the distal end--where you would expect tendons and such--but look more like they are from excavation
8CO326	Parnell	2012-018-	2012-18-126.15	e27cbee1-bc9b-486f-ab1d-a06a608f7aa9	0.25 in gauge screen	TU 10	ceramic typology and contextual association with Stratum V	1x2 m unit east of Feature 1. NE corner local grid coordinates: 1006.37m E, 1020.28m N	D	III and IV	10 YR 5/3 brown mottled with 10 YR 6/3 pale brown and 10 YR 7/2 light gray fine sand, becoming lighter with depth	60-70		Odocoileus virginianus	Odocoileus virginianus	Tibia	Tibia	UBERON:0000979	Popliteal Line	L							1	78.6		Specimen probably belongs to the Odocoileus virginianus left distal 1/2 specimen from within this Catalog Number (2012-18-126.15), see Occurrence ID 6bc50b2b-a0de-4aee-b887-08ab0dd4fe59, but does not cross-mend
8CO326	Parnell	2012-018-	2012-18-126.15	55bf3bdb-7ef9-47f7-8115-3a65fd207d8f	0.25 in gauge screen	TU 10	ceramic typology and contextual association with Stratum V	1x2 m unit east of Feature 1. NE corner local grid coordinates: 1006.37m E, 1020.28m N	D	III and IV	10 YR 5/3 brown mottled with 10 YR 6/3 pale brown and 10 YR 7/2 light gray fine sand, becoming lighter with depth	60-70		Odocoileus virginianus	Odocoileus virginianus	Tibia	Tibia	UBERON:0000979	Distal 1/8	R							1	78.6		Two articulating fragments
8CO326	Parnell	2012-018-	2012-18-126.15	815ebed7-fd3f-4e2b-9baa-b6b63f148b92	0.25 in gauge screen	TU 10	ceramic typology and contextual association with Stratum V	1x2 m unit east of Feature 1. NE corner local grid coordinates: 1006.37m E, 1020.28m N	D	III and IV	10 YR 5/3 brown mottled with 10 YR 6/3 pale brown and 10 YR 7/2 light gray fine sand, becoming lighter with depth	60-70		Odocoileus virginianus	Odocoileus virginianus	Tibia	Tibia	UBERON:0000979	Shaft Fragment	?			1	Cutmarks?			2	78.6		Diagonal cutmarks near the distal epiphysis on one of the shaft fragments, but are likely from excavation
8CO326	Parnell	2012-018-	2012-18-126.15	b38035f8-acbd-4485-8015-b99ae6c6ae09	0.25 in gauge screen	TU 10	ceramic typology and contextual association with Stratum V	1x2 m unit east of Feature 1. NE corner local grid coordinates: 1006.37m E, 1020.28m N	D	III and IV	10 YR 5/3 brown mottled with 10 YR 6/3 pale brown and 10 YR 7/2 light gray fine sand, becoming lighter with depth	60-70		Odocoileus virginianus	Odocoileus virginianus	Tooth	Tooth	UBERON:0001091	Crown Fragment								3	78.6		See original data notes on file at the Florida Museum of Natural History: "Too young to belong to other individuals."
8CO326	Parnell	2012-018-	2012-18-126.15	96ec0c5e-2f75-41d6-8e6a-c8eb13c23434	0.25 in gauge screen	TU 10	ceramic typology and contextual association with Stratum V	1x2 m unit east of Feature 1. NE corner local grid coordinates: 1006.37m E, 1020.28m N	D	III and IV	10 YR 5/3 brown mottled with 10 YR 6/3 pale brown and 10 YR 7/2 light gray fine sand, becoming lighter with depth	60-70		Odocoileus virginianus	Odocoileus virginianus	UID Bone	Unidentified Bone	UBERON:0001474	Fragment								3	78.6		One of these may be the distal epiphysis to a unfused radius, but heavily eroded
8CO326	Parnell	2012-018-	2012-18-126.16	310ee083-a1f8-4eae-812e-a885fad2bf6d	0.25 in gauge screen	TU 10	ceramic typology and contextual association with Stratum V	1x2 m unit east of Feature 1. NE corner local grid coordinates: 1006.37m E, 1020.28m N	D	III and IV	10 YR 5/3 brown mottled with 10 YR 6/3 pale brown and 10 YR 7/2 light gray fine sand, becoming lighter with depth	60-70		Pseudemys sp.	Pseudemys sp.	Neural	Neural	UBERON:0011669	Fragment	?					1	Calcined	1	1.26		Calcined
8CO326	Parnell	2012-018-	2012-18-126.16	3bd20904-8206-4b22-93e2-fe910d1f19ab	0.25 in gauge screen	TU 10	ceramic typology and contextual association with Stratum V	1x2 m unit east of Feature 1. NE corner local grid coordinates: 1006.37m E, 1020.28m N	D	III and IV	10 YR 5/3 brown mottled with 10 YR 6/3 pale brown and 10 YR 7/2 light gray fine sand, becoming lighter with depth	60-70		Pseudemys sp.	Pseudemys sp.	Pleural	Pleural	UBERON:0011667	Proximal 1/8								1	1.26		Pleural #8?
8CO326	Parnell	2012-018-	2012-18-126.17	a14deba1-1638-41fc-9b5b-f3616afc860c	0.25 in gauge screen	TU 10	ceramic typology and contextual association with Stratum V	1x2 m unit east of Feature 1. NE corner local grid coordinates: 1006.37m E, 1020.28m N	D	III and IV	10 YR 5/3 brown mottled with 10 YR 6/3 pale brown and 10 YR 7/2 light gray fine sand, becoming lighter with depth	60-70		Testudines	Testudines	Carapace/Plastron	Carapace/Plastron	UBERON:0008271	Fragment						3	Calcined	3	0.51	0.51	Calcined
8CO326	Parnell	2012-018-	2012-18-127.11	365f11cc-ae8a-4e0f-89f8-43a86b00ba1f	0.25 in gauge screen	TU 10	ceramic typology and contextual association with Stratum V	1x2 m unit east of Feature 1. NE corner local grid coordinates: 1006.37m E, 1020.28m N	E	IV	10 YR 5/3 brown, 10 YR 6/3 pale brown, 10 YR 8/2 very pale brown, and 10 YR 8/1 white mottled fine sand	70-80		Vertebrata	Vertebrata	UID Bone	Unidentified Bone	UBERON:0001474	Fragment						3	Calcined	8	0.77	0.77	Calcined
8CO326	Parnell	2012-018-	2012-18-127.12	3dfbfa71-0675-420d-bfe2-92bd9c15bee2	0.25 in gauge screen	TU 10	ceramic typology and contextual association with Stratum V	1x2 m unit east of Feature 1. NE corner local grid coordinates: 1006.37m E, 1020.28m N	E	IV	10 YR 5/3 brown, 10 YR 6/3 pale brown, 10 YR 8/2 very pale brown, and 10 YR 8/1 white mottled fine sand	70-80		Crassostrea virginica	Crassostrea virginica	Valve	Valve		Fragment								1	7.11	7.11	Fossilized
8CO326	Parnell	2012-018-	2012-18-127.13	928ab25a-ebad-4cfb-b74b-76968cbe975b	0.25 in gauge screen	TU 10	ceramic typology and contextual association with Stratum V	1x2 m unit east of Feature 1. NE corner local grid coordinates: 1006.37m E, 1020.28m N	E	IV	10 YR 5/3 brown, 10 YR 6/3 pale brown, 10 YR 8/2 very pale brown, and 10 YR 8/1 white mottled fine sand	70-80		Emydidae	Emydidae	Pleural	Pleural	UBERON:0011667	Fragment						1	Calcined	1	0.08	0.08	Calcined. Probably Pseudemys, but really young
8CO326	Parnell	2012-018-	2012-18-127.14	454abc3d-2d51-430e-8a4c-9eede7ff74b1	0.25 in gauge screen	TU 10	ceramic typology and contextual association with Stratum V	1x2 m unit east of Feature 1. NE corner local grid coordinates: 1006.37m E, 1020.28m N	E	IV	10 YR 5/3 brown, 10 YR 6/3 pale brown, 10 YR 8/2 very pale brown, and 10 YR 8/1 white mottled fine sand	70-80		Odocoileus virginianus	Odocoileus virginianus	Long Bone	Long Bone	UBERON:0002495	Shaft Fragment						12	Calcined	28	36.48		Calcined
8CO326	Parnell	2012-018-	2012-18-127.14	859c0f86-e01d-4ed3-9bcd-2e879dfa3e99	0.25 in gauge screen	TU 10	ceramic typology and contextual association with Stratum V	1x2 m unit east of Feature 1. NE corner local grid coordinates: 1006.37m E, 1020.28m N	E	IV	10 YR 5/3 brown, 10 YR 6/3 pale brown, 10 YR 8/2 very pale brown, and 10 YR 8/1 white mottled fine sand	70-80		Odocoileus virginianus	Odocoileus virginianus	M2	M2	UBERON:0018606	Whole	R							1	36.48		Young, but big deer
8CO326	Parnell	2012-018-	2012-18-127.14	77160177-733f-49be-8ebd-dac10bff27c3	0.25 in gauge screen	TU 10	ceramic typology and contextual association with Stratum V	1x2 m unit east of Feature 1. NE corner local grid coordinates: 1006.37m E, 1020.28m N	E	IV	10 YR 5/3 brown, 10 YR 6/3 pale brown, 10 YR 8/2 very pale brown, and 10 YR 8/1 white mottled fine sand	70-80		Odocoileus virginianus	Odocoileus virginianus	Metatarsus	Metatarsus	UBERON:0000983	Shaft Fragment						1		1	36.48
8CO326	Parnell	2012-018-	2012-18-127.14	6806d50c-417e-4886-ac17-52e45784ec22	0.25 in gauge screen	TU 10	ceramic typology and contextual association with Stratum V	1x2 m unit east of Feature 1. NE corner local grid coordinates: 1006.37m E, 1020.28m N	E	IV	10 YR 5/3 brown, 10 YR 6/3 pale brown, 10 YR 8/2 very pale brown, and 10 YR 8/1 white mottled fine sand	70-80		Odocoileus virginianus	Odocoileus virginianus	Radius	Radius	UBERON:0001423	Proximal 1/3	L	No						1	36.48		See original data notes on file Florida Archaeology, Florida Museum of Natural History: "One individual in this sample, but likely belongs to IND #3 in level D."
8CO326	Parnell	2012-018-	2012-18-127.14	5b01da72-38ee-4acc-89e3-07a981d2927a	0.25 in gauge screen	TU 10	ceramic typology and contextual association with Stratum V	1x2 m unit east of Feature 1. NE corner local grid coordinates: 1006.37m E, 1020.28m N	E	IV	10 YR 5/3 brown, 10 YR 6/3 pale brown, 10 YR 8/2 very pale brown, and 10 YR 8/1 white mottled fine sand	70-80		Odocoileus virginianus	Odocoileus virginianus	Tibia?	Tibia?	UBERON:0000979	Fragment								1	36.48		One specimen has five articulating pieces
8CO326	Parnell	2012-018-	2012-18-127.14	a425b1ed-870a-4bf9-bc33-adbdf1dccf60	0.25 in gauge screen	TU 10	ceramic typology and contextual association with Stratum V	1x2 m unit east of Feature 1. NE corner local grid coordinates: 1006.37m E, 1020.28m N	E	IV	10 YR 5/3 brown, 10 YR 6/3 pale brown, 10 YR 8/2 very pale brown, and 10 YR 8/1 white mottled fine sand	70-80		Odocoileus virginianus	Odocoileus virginianus	Tooth	Tooth	UBERON:0001091	Fragment								1	36.48		Two articulating pieces
8CO326	Parnell	2012-018-	2012-18-127.14	6da32bbd-0dda-4753-9188-157771e5683e	0.25 in gauge screen	TU 10	ceramic typology and contextual association with Stratum V	1x2 m unit east of Feature 1. NE corner local grid coordinates: 1006.37m E, 1020.28m N	E	IV	10 YR 5/3 brown, 10 YR 6/3 pale brown, 10 YR 8/2 very pale brown, and 10 YR 8/1 white mottled fine sand	70-80		Odocoileus virginianus	Odocoileus virginianus	UID Bone	UID Bone	UBERON:0001474	Fragment						1	Calcined	10	36.48		Calcined
8CO326	Parnell	2012-018-	2012-18-127.14	4c976d0e-c0a9-48d5-bed2-329dda84a6c3	0.25 in gauge screen	TU 10	ceramic typology and contextual association with Stratum V	1x2 m unit east of Feature 1. NE corner local grid coordinates: 1006.37m E, 1020.28m N	E	IV	10 YR 5/3 brown, 10 YR 6/3 pale brown, 10 YR 8/2 very pale brown, and 10 YR 8/1 white mottled fine sand	70-80		Odocoileus virginianus	Odocoileus virginianus	Vertebra	Vertebra	UBERON:0002412	Fragment								1	36.48
8CO326	Parnell	2012-018-	2012-18-127.15	a627b7b5-b4ea-471d-9d9c-00d2000ddce6	0.25 in gauge screen	TU 10	ceramic typology and contextual association with Stratum V	1x2 m unit east of Feature 1. NE corner local grid coordinates: 1006.37m E, 1020.28m N	E	IV	10 YR 5/3 brown, 10 YR 6/3 pale brown, 10 YR 8/2 very pale brown, and 10 YR 8/1 white mottled fine sand	70-80		Pseudemys sp.	Pseudemys sp.	Pleural	Pleural	UBERON:0011667	Fragment						1	Calcined	2	0.58	0.58	Calcined
8CO326	Parnell	2012-018-	2012-18-127.16	07acd30b-f15d-43cb-92a3-7b276ac2b163	0.25 in gauge screen	TU 10	ceramic typology and contextual association with Stratum V	1x2 m unit east of Feature 1. NE corner local grid coordinates: 1006.37m E, 1020.28m N	E	IV	10 YR 5/3 brown, 10 YR 6/3 pale brown, 10 YR 8/2 very pale brown, and 10 YR 8/1 white mottled fine sand	70-80		Testudines	Testudines	UID Bone	Unidentified Bone	UBERON:0001474	Fragment						1	Calcined	1	0.07	0.07	Calcined. Either long bone or pelvic fragment
8CO326	Parnell	2012-018-	2012-18-128.11	4fdd4138-2e4f-4627-a03c-4e93c7b0da58	0.25 in gauge screen	TU 10	ceramic typology and contextual association with Stratum V	1x2 m unit east of Feature 1. NE corner local grid coordinates: 1006.37m E, 1020.28m N	F	IV	10 YR 5/3 brown, 10 YR 6/3 pale brown, 10 YR 8/2 very pale brown, and 10 YR 8/1 white mottled fine sand	80-90		Vertebrata	Vertebrata	UID Bone	Unidentified Bone	UBERON:0001474	Fragment						23		125	1.98	1.98
8CO326	Parnell	2012-018-	2012-18-128.12	f5bfec3a-477e-454f-ac5f-316adc66d2ca	0.25 in gauge screen	TU 10	ceramic typology and contextual association with Stratum V	1x2 m unit east of Feature 1. NE corner local grid coordinates: 1006.37m E, 1020.28m N	F	IV	10 YR 5/3 brown, 10 YR 6/3 pale brown, 10 YR 8/2 very pale brown, and 10 YR 8/1 white mottled fine sand	80-90		Mammalia	Mammalia	UID Bone	Unidentified Bone	UBERON:0001474	Fragment						1	Calcined	1	0.57	0.57	Calcined. Not sure if this is a deer rib
8CO326	Parnell	2012-018-	2012-18-128.13	049c2644-7900-4527-9677-95e4e75c65b8	0.25 in gauge screen	TU 10	ceramic typology and contextual association with Stratum V	1x2 m unit east of Feature 1. NE corner local grid coordinates: 1006.37m E, 1020.28m N	F	IV	10 YR 5/3 brown, 10 YR 6/3 pale brown, 10 YR 8/2 very pale brown, and 10 YR 8/1 white mottled fine sand	80-90		Odocoileus virginianus	Odocoileus virginianus	2nd Phalanx	2nd Phalanx	UBERON:0004301	Nearly Whole								1	154.99		Heavily eroded
8CO326	Parnell	2012-018-	2012-18-128.13	c2a0b53f-d541-4ad8-9a8e-b4b7791e8431	0.25 in gauge screen	TU 10	ceramic typology and contextual association with Stratum V	1x2 m unit east of Feature 1. NE corner local grid coordinates: 1006.37m E, 1020.28m N	F	IV	10 YR 5/3 brown, 10 YR 6/3 pale brown, 10 YR 8/2 very pale brown, and 10 YR 8/1 white mottled fine sand	80-90		Odocoileus virginianus	Odocoileus virginianus	Acetabulum	Acetabulum	UBERON:0001269	Fragment	R							1	154.99		Two articulating pieces
8CO326	Parnell	2012-018-	2012-18-128.13	d491afaf-8bb8-4ece-9903-0de87a805b8a	0.25 in gauge screen	TU 10	ceramic typology and contextual association with Stratum V	1x2 m unit east of Feature 1. NE corner local grid coordinates: 1006.37m E, 1020.28m N	F	IV	10 YR 5/3 brown, 10 YR 6/3 pale brown, 10 YR 8/2 very pale brown, and 10 YR 8/1 white mottled fine sand	80-90		Odocoileus virginianus	Odocoileus virginianus	Astragalus	Astragalus	UBERON:0002395	Nearly Whole	R							1	154.99		Heavily eroded
8CO326	Parnell	2012-018-	2012-18-128.13	b74b5b6b-94d5-4684-8879-f9750b8dd765	0.25 in gauge screen	TU 10	ceramic typology and contextual association with Stratum V	1x2 m unit east of Feature 1. NE corner local grid coordinates: 1006.37m E, 1020.28m N	F	IV	10 YR 5/3 brown, 10 YR 6/3 pale brown, 10 YR 8/2 very pale brown, and 10 YR 8/1 white mottled fine sand	80-90		Odocoileus virginianus	Odocoileus virginianus	Humerus	Humerus	UBERON:0004250	Distal 1/2	R							1	154.99		Two articulating pieces. Three individuals in this sample
8CO326	Parnell	2012-018-	2012-18-128.13	0be63f65-cf8b-4266-8326-f81315fdec03	0.25 in gauge screen	TU 10	ceramic typology and contextual association with Stratum V	1x2 m unit east of Feature 1. NE corner local grid coordinates: 1006.37m E, 1020.28m N	F	IV	10 YR 5/3 brown, 10 YR 6/3 pale brown, 10 YR 8/2 very pale brown, and 10 YR 8/1 white mottled fine sand	80-90		Odocoileus virginianus	Odocoileus virginianus	Ischium	Ischium	UBERON:0001274	Anterior 1/3	R							1	154.99		Two articulating pieces. Not the same individual
8CO326	Parnell	2012-018-	2012-18-128.13	ff0cfac4-5bd1-4bfc-a02e-f3a08da628f0	0.25 in gauge screen	TU 10	ceramic typology and contextual association with Stratum V	1x2 m unit east of Feature 1. NE corner local grid coordinates: 1006.37m E, 1020.28m N	F	IV	10 YR 5/3 brown, 10 YR 6/3 pale brown, 10 YR 8/2 very pale brown, and 10 YR 8/1 white mottled fine sand	80-90		Odocoileus virginianus	Odocoileus virginianus	Ischium+Acetabulum	Ischium+Acetabulum	UBERON:0001274; UBERON:0001269	Ischiadic Spine	R							1	154.99		Two articulating pieces
8CO326	Parnell	2012-018-	2012-18-128.13	1b348a61-3181-4788-823b-387d7bc9543e	0.25 in gauge screen	TU 10	ceramic typology and contextual association with Stratum V	1x2 m unit east of Feature 1. NE corner local grid coordinates: 1006.37m E, 1020.28m N	F	IV	10 YR 5/3 brown, 10 YR 6/3 pale brown, 10 YR 8/2 very pale brown, and 10 YR 8/1 white mottled fine sand	80-90		Odocoileus virginianus	Odocoileus virginianus	Long Bone	Long Bone	UBERON:0002495	Shaft Fragment						5		46	154.99		One specimen has two articulating pieces
8CO326	Parnell	2012-018-	2012-18-128.13	3954bdc7-4d89-49c4-b065-6d1de25a38d0	0.25 in gauge screen	TU 10	ceramic typology and contextual association with Stratum V	1x2 m unit east of Feature 1. NE corner local grid coordinates: 1006.37m E, 1020.28m N	F	IV	10 YR 5/3 brown, 10 YR 6/3 pale brown, 10 YR 8/2 very pale brown, and 10 YR 8/1 white mottled fine sand	80-90		Odocoileus virginianus	Odocoileus virginianus	Long Bone	Long Bone	UBERON:0002495	Shaft Fragment						3	Calcined	65	154.99		Calcined
8CO326	Parnell	2012-018-	2012-18-128.13	8e6a7a3a-ce33-47d6-bac7-27144e0c1398	0.25 in gauge screen	TU 10	ceramic typology and contextual association with Stratum V	1x2 m unit east of Feature 1. NE corner local grid coordinates: 1006.37m E, 1020.28m N	F	IV	10 YR 5/3 brown, 10 YR 6/3 pale brown, 10 YR 8/2 very pale brown, and 10 YR 8/1 white mottled fine sand	80-90		Odocoileus virginianus	Odocoileus virginianus	Lumbar Vertebra	Lumbar Vertebra	UBERON:0002414	Body								1	154.99
8CO326	Parnell	2012-018-	2012-18-128.13	4e750828-51b6-481e-877e-9a43e7505fa5	0.25 in gauge screen	TU 10	ceramic typology and contextual association with Stratum V	1x2 m unit east of Feature 1. NE corner local grid coordinates: 1006.37m E, 1020.28m N	F	IV	10 YR 5/3 brown, 10 YR 6/3 pale brown, 10 YR 8/2 very pale brown, and 10 YR 8/1 white mottled fine sand	80-90		Odocoileus virginianus	Odocoileus virginianus	M1	M1	UBERON:0018376	Nearly Whole	L							1	154.99
8CO326	Parnell	2012-018-	2012-18-128.13	d01b0855-99ff-455d-b7f4-33412d361b2a	0.25 in gauge screen	TU 10	ceramic typology and contextual association with Stratum V	1x2 m unit east of Feature 1. NE corner local grid coordinates: 1006.37m E, 1020.28m N	F	IV	10 YR 5/3 brown, 10 YR 6/3 pale brown, 10 YR 8/2 very pale brown, and 10 YR 8/1 white mottled fine sand	80-90		Odocoileus virginianus	Odocoileus virginianus	Mandible	Mandible	UBERON:0003278	Body								2	154.99
8CO326	Parnell	2012-018-	2012-18-128.13	e6225e16-d3e0-4489-8acb-afff01635696	0.25 in gauge screen	TU 10	ceramic typology and contextual association with Stratum V	1x2 m unit east of Feature 1. NE corner local grid coordinates: 1006.37m E, 1020.28m N	F	IV	10 YR 5/3 brown, 10 YR 6/3 pale brown, 10 YR 8/2 very pale brown, and 10 YR 8/1 white mottled fine sand	80-90		Odocoileus virginianus	Odocoileus virginianus	Mandible+M3+M2	Mandible+M3+M2	UBERON:0003278; UBERON:0018377; UBERON:0018606	Body Fragment	L							1	154.99		Molar 2 has two articulating pieces
8CO326	Parnell	2012-018-	2012-18-128.13	3a05b335-6c72-49b3-9c55-120bdb7f80b2	0.25 in gauge screen	TU 10	ceramic typology and contextual association with Stratum V	1x2 m unit east of Feature 1. NE corner local grid coordinates: 1006.37m E, 1020.28m N	F	IV	10 YR 5/3 brown, 10 YR 6/3 pale brown, 10 YR 8/2 very pale brown, and 10 YR 8/1 white mottled fine sand	80-90		Odocoileus virginianus	Odocoileus virginianus	Metapodial	Metapodial	UBERON:0003821	Distal 1/4								1	154.99		Heavily eroded
8CO326	Parnell	2012-018-	2012-18-128.13	c1a49aae-2ff9-4a5c-84f9-5d5eeecd156d	0.25 in gauge screen	TU 10	ceramic typology and contextual association with Stratum V	1x2 m unit east of Feature 1. NE corner local grid coordinates: 1006.37m E, 1020.28m N	F	IV	10 YR 5/3 brown, 10 YR 6/3 pale brown, 10 YR 8/2 very pale brown, and 10 YR 8/1 white mottled fine sand	80-90		Odocoileus virginianus	Odocoileus virginianus	Phalanx	Phalanx	UBERON:0003221	Distal 1/4						1	Burned brown/black	1	154.99		Burned brown/black
8CO326	Parnell	2012-018-	2012-18-128.13	325fbeec-6d89-41e0-b9ee-1f629ea5de95	0.25 in gauge screen	TU 10	ceramic typology and contextual association with Stratum V	1x2 m unit east of Feature 1. NE corner local grid coordinates: 1006.37m E, 1020.28m N	F	IV	10 YR 5/3 brown, 10 YR 6/3 pale brown, 10 YR 8/2 very pale brown, and 10 YR 8/1 white mottled fine sand	80-90		Odocoileus virginianus	Odocoileus virginianus	Phalanx	Phalanx	UBERON:0003221	Nearly Whole						1	Calcined	1	154.99		Calcined. Phalanx of minor digit of the manus
8CO326	Parnell	2012-018-	2012-18-128.13	5c5eafea-1958-4610-ba93-99453c13f070	0.25 in gauge screen	TU 10	ceramic typology and contextual association with Stratum V	1x2 m unit east of Feature 1. NE corner local grid coordinates: 1006.37m E, 1020.28m N	F	IV	10 YR 5/3 brown, 10 YR 6/3 pale brown, 10 YR 8/2 very pale brown, and 10 YR 8/1 white mottled fine sand	80-90		Odocoileus virginianus	Odocoileus virginianus	PM2	PM2	UBERON:0018640	Whole	L							1	154.99
8CO326	Parnell	2012-018-	2012-18-128.13	71b6def9-8e91-4c7e-8dfa-2c849aa7fef1	0.25 in gauge screen	TU 10	ceramic typology and contextual association with Stratum V	1x2 m unit east of Feature 1. NE corner local grid coordinates: 1006.37m E, 1020.28m N	F	IV	10 YR 5/3 brown, 10 YR 6/3 pale brown, 10 YR 8/2 very pale brown, and 10 YR 8/1 white mottled fine sand	80-90		Odocoileus virginianus	Odocoileus virginianus	PM3	PM3	UBERON:0007120	Whole	L							1	154.99
8CO326	Parnell	2012-018-	2012-18-128.13	c2133372-9bd9-4971-a1e9-a0719a008efa	0.25 in gauge screen	TU 10	ceramic typology and contextual association with Stratum V	1x2 m unit east of Feature 1. NE corner local grid coordinates: 1006.37m E, 1020.28m N	F	IV	10 YR 5/3 brown, 10 YR 6/3 pale brown, 10 YR 8/2 very pale brown, and 10 YR 8/1 white mottled fine sand	80-90		Odocoileus virginianus	Odocoileus virginianus	Radius	Radius	UBERON:0001423	Proximal 1/3	L							1	154.99		Four articulating pieces. Possibly two individuals in this sample, given the lack of wear on the teeth compared to the size of some of the other elements, but either way would be subsumed under the PP individuals
8CO326	Parnell	2012-018-	2012-18-128.13	7a2455bf-71ec-41cd-910e-361d0d095bd2	0.25 in gauge screen	TU 10	ceramic typology and contextual association with Stratum V	1x2 m unit east of Feature 1. NE corner local grid coordinates: 1006.37m E, 1020.28m N	F	IV	10 YR 5/3 brown, 10 YR 6/3 pale brown, 10 YR 8/2 very pale brown, and 10 YR 8/1 white mottled fine sand	80-90		Odocoileus virginianus	Odocoileus virginianus	Radius	Radius	UBERON:0001423	Body								1	154.99
8CO326	Parnell	2012-018-	2012-18-128.13	1f8a957d-badf-4ff5-ade8-7fb964e6530d	0.25 in gauge screen	TU 10	ceramic typology and contextual association with Stratum V	1x2 m unit east of Feature 1. NE corner local grid coordinates: 1006.37m E, 1020.28m N	F	IV	10 YR 5/3 brown, 10 YR 6/3 pale brown, 10 YR 8/2 very pale brown, and 10 YR 8/1 white mottled fine sand	80-90		Odocoileus virginianus	Odocoileus virginianus	Radius?	Radius?	UBERON:0001423	Proximal 1/4	R							1	154.99
8CO326	Parnell	2012-018-	2012-18-128.13	81679af9-864c-411f-845e-fb96998568b1	0.25 in gauge screen	TU 10	ceramic typology and contextual association with Stratum V	1x2 m unit east of Feature 1. NE corner local grid coordinates: 1006.37m E, 1020.28m N	F	IV	10 YR 5/3 brown, 10 YR 6/3 pale brown, 10 YR 8/2 very pale brown, and 10 YR 8/1 white mottled fine sand	80-90		Odocoileus virginianus	Odocoileus virginianus	Scapula	Scapula	UBERON:0006849	Distal 1/3	R							1	154.99		Two articulating pieces
8CO326	Parnell	2012-018-	2012-18-128.13	6b4138a3-0125-4871-ac38-7e3ca231203a	0.25 in gauge screen	TU 10	ceramic typology and contextual association with Stratum V	1x2 m unit east of Feature 1. NE corner local grid coordinates: 1006.37m E, 1020.28m N	F	IV	10 YR 5/3 brown, 10 YR 6/3 pale brown, 10 YR 8/2 very pale brown, and 10 YR 8/1 white mottled fine sand	80-90		Odocoileus virginianus	Odocoileus virginianus	Scapula	Scapula	UBERON:0006849	Glenoid Fossa	R							1	154.99
8CO326	Parnell	2012-018-	2012-18-128.13	3a3b6fdc-7ed0-4251-b667-91e64a5797f4	0.25 in gauge screen	TU 10	ceramic typology and contextual association with Stratum V	1x2 m unit east of Feature 1. NE corner local grid coordinates: 1006.37m E, 1020.28m N	F	IV	10 YR 5/3 brown, 10 YR 6/3 pale brown, 10 YR 8/2 very pale brown, and 10 YR 8/1 white mottled fine sand	80-90		Odocoileus virginianus	Odocoileus virginianus	Tibia	Tibia	UBERON:0000979	Proximal 1/3	R							1	154.99		Four articulating pieces
8CO326	Parnell	2012-018-	2012-18-128.13	982ef2c1-582d-496d-bb1b-b0253f615e7e	0.25 in gauge screen	TU 10	ceramic typology and contextual association with Stratum V	1x2 m unit east of Feature 1. NE corner local grid coordinates: 1006.37m E, 1020.28m N	F	IV	10 YR 5/3 brown, 10 YR 6/3 pale brown, 10 YR 8/2 very pale brown, and 10 YR 8/1 white mottled fine sand	80-90		Odocoileus virginianus	Odocoileus virginianus	Tibia	Tibia	UBERON:0000979	Distal 1/4	L			1	Cutmarks?			1	154.99		Two articulating pieces. Cutmarks are trowel-related
8CO326	Parnell	2012-018-	2012-18-128.13	b1a38fca-11ea-436e-ab00-eb0f952999f8	0.25 in gauge screen	TU 10	ceramic typology and contextual association with Stratum V	1x2 m unit east of Feature 1. NE corner local grid coordinates: 1006.37m E, 1020.28m N	F	IV	10 YR 5/3 brown, 10 YR 6/3 pale brown, 10 YR 8/2 very pale brown, and 10 YR 8/1 white mottled fine sand	80-90		Odocoileus virginianus	Odocoileus virginianus	UID Bone	Unidentified Bone	UBERON:0001474	Fragment						2		19	154.99
8CO326	Parnell	2012-018-	2012-18-128.13	4dc4b009-e134-4c35-a803-dd3e36300f07	0.25 in gauge screen	TU 10	ceramic typology and contextual association with Stratum V	1x2 m unit east of Feature 1. NE corner local grid coordinates: 1006.37m E, 1020.28m N	F	IV	10 YR 5/3 brown, 10 YR 6/3 pale brown, 10 YR 8/2 very pale brown, and 10 YR 8/1 white mottled fine sand	80-90		Odocoileus virginianus	Odocoileus virginianus	UID Bone	Unidentified Bone	UBERON:0001474	Fragment								3	154.99
8CO326	Parnell	2012-018-	2012-18-128.13	977e2a44-72a1-42e5-b88c-c1479a3c13d7	0.25 in gauge screen	TU 10	ceramic typology and contextual association with Stratum V	1x2 m unit east of Feature 1. NE corner local grid coordinates: 1006.37m E, 1020.28m N	F	IV	10 YR 5/3 brown, 10 YR 6/3 pale brown, 10 YR 8/2 very pale brown, and 10 YR 8/1 white mottled fine sand	80-90		Odocoileus virginianus	Odocoileus virginianus	UID Bone	Unidentified Bone	UBERON:0001474	Fragment									154.99	1.06	specimen size: <1/16" highly fragmented bone; 1.06 g included in the Weight (g) per Catalog Number per Taxon for Odocoileus virginianus within the same Catalog Number (2012-18-128.13); count not recorded
8CO326	Parnell	2012-018-	2012-18-128.13	5d7d5767-a354-4255-ac5b-eaa5e33e3c0e	0.25 in gauge screen	TU 10	ceramic typology and contextual association with Stratum V	1x2 m unit east of Feature 1. NE corner local grid coordinates: 1006.37m E, 1020.28m N	F	IV	10 YR 5/3 brown, 10 YR 6/3 pale brown, 10 YR 8/2 very pale brown, and 10 YR 8/1 white mottled fine sand	80-90		Odocoileus virginianus	Odocoileus virginianus	Ulna	Ulna	UBERON:0001424	Proximal 1/3	L							1	154.99		Looks too small to go with radius, but heavily eroded
8CO326	Parnell	2012-018-	2012-18-128.13	78a0c4cd-ea57-4dd3-a71d-90780656dfad	0.25 in gauge screen	TU 10	ceramic typology and contextual association with Stratum V	1x2 m unit east of Feature 1. NE corner local grid coordinates: 1006.37m E, 1020.28m N	F	IV	10 YR 5/3 brown, 10 YR 6/3 pale brown, 10 YR 8/2 very pale brown, and 10 YR 8/1 white mottled fine sand	80-90		Odocoileus virginianus	Odocoileus virginianus	Vertebra	Vertebra	UBERON:0002412	Dorsal Fragment								1	154.99
8CO326	Parnell	2012-018-	2012-18-128.14	6fa7ee61-5ff1-45cc-b1f2-41552e97823a	0.25 in gauge screen	TU 10	ceramic typology and contextual association with Stratum V	1x2 m unit east of Feature 1. NE corner local grid coordinates: 1006.37m E, 1020.28m N	F	IV	10 YR 5/3 brown, 10 YR 6/3 pale brown, 10 YR 8/2 very pale brown, and 10 YR 8/1 white mottled fine sand	80-90		Pseudemys sp.	Pseudemys sp.	Carapace/Plastron	Carapace/Plastron	UBERON:0008271	Fragment								2	10.21		Probably plastron as well
8CO326	Parnell	2012-018-	2012-18-128.14	1e26cf7b-4b0a-4386-8a79-e74bba109142	0.25 in gauge screen	TU 10	ceramic typology and contextual association with Stratum V	1x2 m unit east of Feature 1. NE corner local grid coordinates: 1006.37m E, 1020.28m N	F	IV	10 YR 5/3 brown, 10 YR 6/3 pale brown, 10 YR 8/2 very pale brown, and 10 YR 8/1 white mottled fine sand	80-90		Pseudemys sp.	Pseudemys sp.	Hyo/Hypoplastron	Hyoplastron/Hypoplastron	UBERON:0014707; UBERON:0011660	Fragment								1	10.21		See original data notes on file with Florida Archaeology, Florida Museum of Natural History: "Three articulating fragments; this might be the same individual as the one from Level D, but that one is really thick!"
8CO326	Parnell	2012-018-	2012-18-128.15	9adbd39d-82d3-403d-b048-239d6eb7be35	0.25 in gauge screen	TU 10	ceramic typology and contextual association with Stratum V	1x2 m unit east of Feature 1. NE corner local grid coordinates: 1006.37m E, 1020.28m N	F	IV	10 YR 5/3 brown, 10 YR 6/3 pale brown, 10 YR 8/2 very pale brown, and 10 YR 8/1 white mottled fine sand	80-90		Testudines	Testudines	Carapace/Plastron	Carapace/Plastron	UBERON:0008271	Fragment						1		3	0.28	0.28
8CO326	Parnell	2012-018-	2012-18-130.11	63092e71-a081-4983-9019-ceb7b2a5def2	0.25 in gauge screen	TU 10	ceramic typology and contextual association with Stratum V	1x2 m unit east of Feature 1. NE corner local grid coordinates: 1006.37m E, 1020.28m N	G	IV	10 YR 5/3 brown, 10 YR 6/3 pale brown, 10 YR 8/2 very pale brown, and 10 YR 8/1 white mottled fine sand	90-100		Mollusca	Mollusca	UID Shell	Unidentified Shell		Fragment								1	1.47	1.47	Oyster?
8CO326	Parnell	2012-018-	2012-18-130.12	f91e2d37-71bb-46e3-8248-b5d5a8d03190	0.25 in gauge screen	TU 10	ceramic typology and contextual association with Stratum V	1x2 m unit east of Feature 1. NE corner local grid coordinates: 1006.37m E, 1020.28m N	G	IV	10 YR 5/3 brown, 10 YR 6/3 pale brown, 10 YR 8/2 very pale brown, and 10 YR 8/1 white mottled fine sand	90-100		Odocoileus virginianus	Odocoileus virginianus	Astragalus	Astragalus	UBERON:0002395	Whole	L							1	16.2		This astragalus is within the size range of the individuals in level F
8CO326	Parnell	2012-018-	2012-18-130.12	8d50b39b-ec89-439d-afc6-cfd7c5e0ad58	0.25 in gauge screen	TU 10	ceramic typology and contextual association with Stratum V	1x2 m unit east of Feature 1. NE corner local grid coordinates: 1006.37m E, 1020.28m N	G	IV	10 YR 5/3 brown, 10 YR 6/3 pale brown, 10 YR 8/2 very pale brown, and 10 YR 8/1 white mottled fine sand	90-100		Odocoileus virginianus	Odocoileus virginianus	Long Bone	Long Bone	UBERON:0002495	Shaft Fragment						2	Calcined	14	16.2		Calcined. One specimen has two articulating fragments
8CO326	Parnell	2012-018-	2012-18-130.12	498843e2-aa96-4810-97c4-d22d12551939	0.25 in gauge screen	TU 10	ceramic typology and contextual association with Stratum V	1x2 m unit east of Feature 1. NE corner local grid coordinates: 1006.37m E, 1020.28m N	G	IV	10 YR 5/3 brown, 10 YR 6/3 pale brown, 10 YR 8/2 very pale brown, and 10 YR 8/1 white mottled fine sand	90-100		Odocoileus virginianus	Odocoileus virginianus	UID Bone	Unidentified Bone	UBERON:0001474	Fragment						5	4 Calcined	26	16.2		All but one are calcined
8CO326	Parnell	2012-018-	2012-18-130.12	4dd0f210-693f-43ec-a33f-03c1b5050d97	0.25 in gauge screen	TU 10	ceramic typology and contextual association with Stratum V	1x2 m unit east of Feature 1. NE corner local grid coordinates: 1006.37m E, 1020.28m N	G	IV	10 YR 5/3 brown, 10 YR 6/3 pale brown, 10 YR 8/2 very pale brown, and 10 YR 8/1 white mottled fine sand	90-100		Odocoileus virginianus	Odocoileus virginianus	Vertebra	Vertebra	UBERON:0002412	Dorsal Fragment								1	16.2
8CO326	Parnell	2012-018-	2012-18-130.12	a362ddc7-399e-4a79-979c-fc4947f0271e	0.25 in gauge screen	TU 10	ceramic typology and contextual association with Stratum V	1x2 m unit east of Feature 1. NE corner local grid coordinates: 1006.37m E, 1020.28m N	G	IV	10 YR 5/3 brown, 10 YR 6/3 pale brown, 10 YR 8/2 very pale brown, and 10 YR 8/1 white mottled fine sand	90-100		Odocoileus virginianus	Odocoileus virginianus	Vertebra	Vertebra	UBERON:0002412	Body Fragment								1	16.2
8CO326	Parnell	2012-018-	2012-18-132.16	5c8b42de-f2e0-4cd7-b149-5a1f6c075086	0.25 in gauge screen	TU 11	ceramic typology and contextual association with Stratum V	1x1m unit intersecting and west of Feature 1. NE corner local grid coordinates: 1002.40m E, 1019.20m N	A	I	disturbed plow zone above Feature 1; 10 YR 5/2 grayish brown mottled with 10 YR 6/1 gray and 10 YR 4/2 dark grayish brown fine sand	0-40		Vertebrata	Vertebrata	UID Bone	Unidentified Bone	UBERON:0001474	Fragment								1	0.14	0.14
8CO326	Parnell	2012-018-	2012-18-132.17	dac1f5fe-a7f2-45c5-a1a9-97150c1adb9a	0.25 in gauge screen	TU 11	ceramic typology and contextual association with Stratum V	1x1m unit intersecting and west of Feature 1. NE corner local grid coordinates: 1002.40m E, 1019.20m N	A	I	disturbed plow zone above Feature 1; 10 YR 5/2 grayish brown mottled with 10 YR 6/1 gray and 10 YR 4/2 dark grayish brown fine sand	0-40		Odocoileus virginianus	Odocoileus virginianus	Long Bone	Long Bone	UBERON:0002495	Fragment				1	Drilled	1	Calcined	1	0.83		Calcined. Appears to have had a pretty sizable hole drilled through the shaft
8CO326	Parnell	2012-018-		467fce8c-2e59-4e29-9171-e9ba82064f49	0.25 in gauge screen	TU 11	ceramic typology and contextual association with Stratum V	1x1m unit intersecting and west of Feature 1. NE corner local grid coordinates: 1002.40m E, 1019.20m N	A	I	disturbed plow zone above Feature 1; 10 YR 5/2 grayish brown mottled with 10 YR 6/1 gray and 10 YR 4/2 dark grayish brown fine sand	0-40		Odocoileus virginianus	Odocoileus virginianus	Long Bone	Long Bone	UBERON:0002495	Fragment						2	Calcined	1	0.83		Calcined
8CO326	Parnell	2012-018-	2012-18-132.18	95cc2bb8-76cd-4a33-bd4d-f2c4ca5d7fc6	0.25 in gauge screen	TU 11	ceramic typology and contextual association with Stratum V	1x1m unit intersecting and west of Feature 1. NE corner local grid coordinates: 1002.40m E, 1019.20m N	A	I	disturbed plow zone above Feature 1; 10 YR 5/2 grayish brown mottled with 10 YR 6/1 gray and 10 YR 4/2 dark grayish brown fine sand	0-40		Testudines	Testudines	Marginal	Marginal	UBERON:0011666	Fragment						1	Calcined	1	0.16	0.16	Calcined. Probably Gopherus polyphemus
8CO326	Parnell	2012-018-	2012-18-133.12	7542e43e-4cab-4849-91f7-08df5e660927	0.25 in gauge screen	TU 11	ceramic typology and contextual association with Stratum V	1x1m unit intersecting and west of Feature 1. NE corner local grid coordinates: 1002.40m E, 1019.20m N	B	II	pit fill; 10 YR 4/2 dark grayish brown mottled with 10 YR 5/1 gray fine sand	40-50		Mammalia	Mammalia	UID Bone	Unidentified Bone	UBERON:0001474	Fragment						10	3 Calcined	12	0.73	0.73	Three of these are calcined
8CO326	Parnell	2012-018-	2012-18-133.13	0eecf211-3302-4e82-a22a-31d9ef70fbb1	0.25 in gauge screen	TU 11	ceramic typology and contextual association with Stratum V	1x1m unit intersecting and west of Feature 1. NE corner local grid coordinates: 1002.40m E, 1019.20m N	B	II	pit fill; 10 YR 4/2 dark grayish brown mottled with 10 YR 5/1 gray fine sand	40-50		Kinosternon sp.	Kinosternon sp.	Marginal #10	Marginal #10	UBERON:0011666	Fragment						1	Calcined	1	0.1	0.1	Calcined
8CO326	Parnell	2012-018-	2012-18-133.14	70e4304e-aea7-4274-99b2-20549ab03441	0.25 in gauge screen	TU 11	ceramic typology and contextual association with Stratum V	1x1m unit intersecting and west of Feature 1. NE corner local grid coordinates: 1002.40m E, 1019.20m N	B	II	pit fill; 10 YR 4/2 dark grayish brown mottled with 10 YR 5/1 gray fine sand	40-50		Kinosternon cf. baurii	Kinosternon cf. baurii	Hyo/Hypoplastron	Hyoplastron/Hypoplastron	UBERON:0014707; UBERON:0011660	Fragment						1	Calcined	1	0.1	0.1	Calcined
8CO326	Parnell	2012-018-	2012-18-133.15	1405d141-6cf9-49d6-8d1a-3283a69f8f5c	0.25 in gauge screen	TU 11	ceramic typology and contextual association with Stratum V	1x1m unit intersecting and west of Feature 1. NE corner local grid coordinates: 1002.40m E, 1019.20m N	B	II	pit fill; 10 YR 4/2 dark grayish brown mottled with 10 YR 5/1 gray fine sand	40-50		Odocoileus virginianus	Odocoileus virginianus	Long Bone	Long Bone	UBERON:0002495	Shaft Fragment						4	3 Calcined	4	2.95		All but one calcined. One specimen has three articulating pieces
8CO326	Parnell	2012-018-	2012-18-133.15	1d873e67-2ccf-4c0e-ad4d-ceeadda9e0cf	0.25 in gauge screen	TU 11	ceramic typology and contextual association with Stratum V	1x1m unit intersecting and west of Feature 1. NE corner local grid coordinates: 1002.40m E, 1019.20m N	B	II	pit fill; 10 YR 4/2 dark grayish brown mottled with 10 YR 5/1 gray fine sand	40-50		Odocoileus virginianus	Odocoileus virginianus	Petrosal/Auditory Bulla	Petrosal/Auditory Bulla	UBERON:0001694; UBERON:0008959	Fragment						1		1	2.95		Smaller fragment, so hard to which one, but defintiely from that area of the cranium
8CO326	Parnell	2012-018-	2012-18-133.16	5ad3b1c0-7cfb-4aa3-a070-b5d9dcbfa7ce	0.25 in gauge screen	TU 11	ceramic typology and contextual association with Stratum V	1x1m unit intersecting and west of Feature 1. NE corner local grid coordinates: 1002.40m E, 1019.20m N	B	II	pit fill; 10 YR 4/2 dark grayish brown mottled with 10 YR 5/1 gray fine sand	40-50		Pseudemys sp.	Pseudemys sp.	Epiplastron	Epiplastron	UBERON:0011658	Fragment	L					1	Calcined	1	0.6	0.6	Calcined
8CO326	Parnell	2012-018-	2012-18-133.17	9228b2e8-92d9-40f5-816a-206903eaf327	0.25 in gauge screen	TU 11	ceramic typology and contextual association with Stratum V	1x1m unit intersecting and west of Feature 1. NE corner local grid coordinates: 1002.40m E, 1019.20m N	B	II	pit fill; 10 YR 4/2 dark grayish brown mottled with 10 YR 5/1 gray fine sand	40-50		Testudines	Testudines	Carapace/Plastron	Carapace/Plastron	UBERON:0008271	Fragment						1		1	0.12	0.12
8CO326	Parnell	2012-018-	2012-18-134.13	38634c2f-9258-4ca3-aeca-b3279446d9a7	0.25 in gauge screen	TU 11	ceramic typology and contextual association with Stratum V	1x1m unit intersecting and west of Feature 1. NE corner local grid coordinates: 1002.40m E, 1019.20m N	C	III	pit fill; 10 YR 5/3 brown mottled with 10 YR 6/3 pale brown and 10 YR 7/2 light gray fine sand	50-60		Vertebrata	Vertebrata	UID Bone	Unidentified Bone	UBERON:0001474	Fragment								1	0.37	0.37
8CO326	Parnell	2012-018-	2012-18-134.14	269045d2-e1ba-4697-a351-293aa27495fb	0.25 in gauge screen	TU 11	ceramic typology and contextual association with Stratum V	1x1m unit intersecting and west of Feature 1. NE corner local grid coordinates: 1002.40m E, 1019.20m N	C	III	pit fill; 10 YR 5/3 brown mottled with 10 YR 6/3 pale brown and 10 YR 7/2 light gray fine sand	50-60		Mammalia	Mammalia	UID Bone	Unidentified Bone	UBERON:0001474	Fragment						7	Calcined	10	1.04	1.04	Calcined
8CO326	Parnell	2012-018-	2012-18-134.15	25c7e24e-2d3d-4108-9cf2-2d88689a3f63	0.25 in gauge screen	TU 11	ceramic typology and contextual association with Stratum V	1x1m unit intersecting and west of Feature 1. NE corner local grid coordinates: 1002.40m E, 1019.20m N	C	III	pit fill; 10 YR 5/3 brown mottled with 10 YR 6/3 pale brown and 10 YR 7/2 light gray fine sand	50-60		Kinosternon sp.	Kinosternon sp.	Marginal #7	Marginal #7	UBERON:0011666	Fragment	L					1	Calcined	1	0.14	0.14	Calcined. See originial data notes on file in Florida Archaeology, Florida Museum of Natural History: "Potentially same individual as one in level B."
8CO326	Parnell	2012-018-	2012-18-134.16	d0729f37-7675-4a04-94a2-057896db0a8d	0.25 in gauge screen	TU 11	ceramic typology and contextual association with Stratum V	1x1m unit intersecting and west of Feature 1. NE corner local grid coordinates: 1002.40m E, 1019.20m N	C	III	pit fill; 10 YR 5/3 brown mottled with 10 YR 6/3 pale brown and 10 YR 7/2 light gray fine sand	50-60		Meleagris gallapavo	Meleagris gallapavo	Phalanx	Phalanx	UBERON:0003221	Proximal 1/4	?					1	Calcined	1	0.09	0.09	Calcined
8CO326	Parnell	2012-018-	2012-18-134.17	03d241bf-6fec-4bba-b392-68bb18236ac4	0.25 in gauge screen	TU 11	ceramic typology and contextual association with Stratum V	1x1m unit intersecting and west of Feature 1. NE corner local grid coordinates: 1002.40m E, 1019.20m N	C	III	pit fill; 10 YR 5/3 brown mottled with 10 YR 6/3 pale brown and 10 YR 7/2 light gray fine sand	50-60		Odocoileus virginianus	Odocoileus virginianus	Long Bone	Long Bone	UBERON:0002495	Shaft Fragment						8	Calcined	13	6.53	6.53	Calcined; one specimen has two articulating pieces
8CO326	Parnell	2012-018-	2012-18-134.18	1ab1db3d-c416-4f24-8495-8f04d9fafe47	0.25 in gauge screen	TU 11	ceramic typology and contextual association with Stratum V	1x1m unit intersecting and west of Feature 1. NE corner local grid coordinates: 1002.40m E, 1019.20m N	C	III	pit fill; 10 YR 5/3 brown mottled with 10 YR 6/3 pale brown and 10 YR 7/2 light gray fine sand	50-60		Pseudemys sp.	Pseudemys sp.	Neural #2	Neural #2	UBERON:0011669	Posterior 1/2						1	Burned blue/gray	1	1.16	1.16	Burned blue/gray. Too big to belong to individual in level B
8CO326	Parnell	2012-018-	2012-18-134.19	1275901c-7605-4c61-af75-237428131769	0.25 in gauge screen	TU 11	ceramic typology and contextual association with Stratum V	1x1m unit intersecting and west of Feature 1. NE corner local grid coordinates: 1002.40m E, 1019.20m N	C	III	pit fill; 10 YR 5/3 brown mottled with 10 YR 6/3 pale brown and 10 YR 7/2 light gray fine sand	50-60		Testudines	Testudines	Scapula/Precoracoid	Scapula/Precoracoid	UBERON:0006849; UBERON:0011246	Fragment								1	0.02	0.02	Probably an Emydid, i.e. Pseudemys
8CO326	Parnell	2012-018-	2012-18-135.13	aa36498a-e183-422f-8ecd-5e013e823887	0.25 in gauge screen	TU 11	ceramic typology and contextual association with Stratum V	1x1m unit intersecting and west of Feature 1. NE corner local grid coordinates: 1002.40m E, 1019.20m N	D	IV	pit fill with post-depositional disturbances by rodent burrows; 10 YR 5/3 brown, 10 YR 6/3 pale brown, 10 YR 8/2 very pale brown, and 10 YR 8/1 white mottled fine sand	60-70		Mammalia	Mammalia	UID Bone	Unidentified Bone	UBERON:0001474	Fragment						3	Calcined	36	0.91	0.91	Calcined
8CO326	Parnell	2012-018-	2012-18-135.14	444f1c83-fe85-43d2-8c60-aa74227dfe55	0.25 in gauge screen	TU 11	ceramic typology and contextual association with Stratum V	1x1m unit intersecting and west of Feature 1. NE corner local grid coordinates: 1002.40m E, 1019.20m N	D	IV	pit fill with post-depositional disturbances by rodent burrows; 10 YR 5/3 brown, 10 YR 6/3 pale brown, 10 YR 8/2 very pale brown, and 10 YR 8/1 white mottled fine sand	60-70		cf. Aves	cf. Aves	Long Bone	Long Bone	UBERON:0002495	Shaft Fragment						2	Calcined	2	0.25	0.25	Calcined. 0.25 inch gauge screen. One specimen has two articulating pieces
8CO326	Parnell	2012-018-	2012-18-135.15	e0c26b82-04f5-43df-9e81-cf7d59b14da0	0.25 in gauge screen	TU 11	ceramic typology and contextual association with Stratum V	1x1m unit intersecting and west of Feature 1. NE corner local grid coordinates: 1002.40m E, 1019.20m N	D	IV	pit fill with post-depositional disturbances by rodent burrows; 10 YR 5/3 brown, 10 YR 6/3 pale brown, 10 YR 8/2 very pale brown, and 10 YR 8/1 white mottled fine sand	60-70		Odocoileus virginianus	Odocoileus virginianus	Humerus	Humerus	UBERON:0004250	Distal 1/3	R							1	34.88		See original data notes on file in Florida Archaeology, Florida Museum of Natural History: "Within the size range of IND #2 in TU 17, level F, 60-70."
8CO326	Parnell	2012-018-	2012-18-135.15	bcfbae9c-f8f3-4f57-b28c-1b0d40615003	0.25 in gauge screen	TU 11	ceramic typology and contextual association with Stratum V	1x1m unit intersecting and west of Feature 1. NE corner local grid coordinates: 1002.40m E, 1019.20m N	D	IV	pit fill with post-depositional disturbances by rodent burrows; 10 YR 5/3 brown, 10 YR 6/3 pale brown, 10 YR 8/2 very pale brown, and 10 YR 8/1 white mottled fine sand	60-70		Odocoileus virginianus	Odocoileus virginianus	Long Bone	Long Bone	UBERON:0002495	Shaft Fragment						8	7 Calcined	12	34.88		All but one are calcined
8CO326	Parnell	2012-018-	2012-18-135.15	73b86532-cd2f-42a3-af98-8dc2f8c21458	0.25 in gauge screen	TU 11	ceramic typology and contextual association with Stratum V	1x1m unit intersecting and west of Feature 1. NE corner local grid coordinates: 1002.40m E, 1019.20m N	D	IV	pit fill with post-depositional disturbances by rodent burrows; 10 YR 5/3 brown, 10 YR 6/3 pale brown, 10 YR 8/2 very pale brown, and 10 YR 8/1 white mottled fine sand	60-70		Odocoileus virginianus	Odocoileus virginianus	UID Bone	Unidentified Bone	UBERON:0001474	Fragment								2	34.88
8CO326	Parnell	2012-018-	2012-18-135.16	6c5a2966-34c3-4063-b672-50b51d220eb1	0.25 in gauge screen	TU 11	ceramic typology and contextual association with Stratum V	1x1m unit intersecting and west of Feature 1. NE corner local grid coordinates: 1002.40m E, 1019.20m N	D	IV	pit fill with post-depositional disturbances by rodent burrows; 10 YR 5/3 brown, 10 YR 6/3 pale brown, 10 YR 8/2 very pale brown, and 10 YR 8/1 white mottled fine sand	60-70		Testudines	Testudines	Carapace/Plastron	Carapace/Plastron	UBERON:0008271	Fragment						6	Calcined	6	0.71	0.71	Calcined
8CO326	Parnell	2012-018-	2012-18-136.12	571e8daa-cbb0-454f-8fab-b1b3cb0261f8	0.25 in gauge screen	TU 11	ceramic typology and contextual association with Stratum V	1x1m unit intersecting and west of Feature 1. NE corner local grid coordinates: 1002.40m E, 1019.20m N	E	IV	pit fill with post-depositional disturbances by rodent burrows; 10 YR 5/3 brown, 10 YR 6/3 pale brown, 10 YR 8/2 very pale brown, and 10 YR 8/1 white mottled fine sand;	70-80		Mammalia	Mammalia	UID Bone	Unidentified Bone	UBERON:0001474	Fragment						10	Almost all are Calcined	22	1.69	1.69	Almost all are calcined
8CO326	Parnell	2012-018-	2012-18-136.13	76550572-56ab-4913-b407-861a1a73ab76	0.25 in gauge screen	TU 11	ceramic typology and contextual association with Stratum V	1x1m unit intersecting and west of Feature 1. NE corner local grid coordinates: 1002.40m E, 1019.20m N	E	IV	pit fill with post-depositional disturbances by rodent burrows; 10 YR 5/3 brown, 10 YR 6/3 pale brown, 10 YR 8/2 very pale brown, and 10 YR 8/1 white mottled fine sand;	70-80		Odocoileus virginianus	Odocoileus virginianus	Calcaneus	Calcaneus	UBERON:0001450	Nearly Whole	L							1	44.6		Two articulating pieces
8CO326	Parnell	2012-018-	2012-18-136.13	0d13a035-cd26-4b57-af45-7ca535a467d4	0.25 in gauge screen	TU 11	ceramic typology and contextual association with Stratum V	1x1m unit intersecting and west of Feature 1. NE corner local grid coordinates: 1002.40m E, 1019.20m N	E	IV	pit fill with post-depositional disturbances by rodent burrows; 10 YR 5/3 brown, 10 YR 6/3 pale brown, 10 YR 8/2 very pale brown, and 10 YR 8/1 white mottled fine sand;	70-80		Odocoileus virginianus	Odocoileus virginianus	Carpal/Tarsal	Carpal/Tarsal	UBERON:0001435; UBERON:0001447	Whole						1	Calcined	1	44.6		Calcined
8CO326	Parnell	2012-018-	2012-18-136.13	72a32ed3-4bad-4a67-bb5c-96f261874c38	0.25 in gauge screen	TU 11	ceramic typology and contextual association with Stratum V	1x1m unit intersecting and west of Feature 1. NE corner local grid coordinates: 1002.40m E, 1019.20m N	E	IV	pit fill with post-depositional disturbances by rodent burrows; 10 YR 5/3 brown, 10 YR 6/3 pale brown, 10 YR 8/2 very pale brown, and 10 YR 8/1 white mottled fine sand;	70-80		Odocoileus virginianus	Odocoileus virginianus	Ilium	Ilium	UBERON:0001273	Lunate Surface	L							1	44.6		See original data notes on file in Florida Archaeology, Florida Museum of Natural History: "Three individuals in this sample. This individual potentially goes with IND #3 from TU 17 level G, 70-80, but might be a little small for the premolar, which is larger than specimen# 7002"
8CO326	Parnell	2012-018-	2012-18-136.13	fa838746-6341-478e-83eb-4331d91080a2	0.25 in gauge screen	TU 11	ceramic typology and contextual association with Stratum V	1x1m unit intersecting and west of Feature 1. NE corner local grid coordinates: 1002.40m E, 1019.20m N	E	IV	pit fill with post-depositional disturbances by rodent burrows; 10 YR 5/3 brown, 10 YR 6/3 pale brown, 10 YR 8/2 very pale brown, and 10 YR 8/1 white mottled fine sand;	70-80		Odocoileus virginianus	Odocoileus virginianus	Ilium	Ilium	UBERON:0001273	Fragment	R							1	44.6
8CO326	Parnell	2012-018-	2012-18-136.13	8b446736-9ba2-44eb-b11a-ca0a88637133	0.25 in gauge screen	TU 11	ceramic typology and contextual association with Stratum V	1x1m unit intersecting and west of Feature 1. NE corner local grid coordinates: 1002.40m E, 1019.20m N	E	IV	pit fill with post-depositional disturbances by rodent burrows; 10 YR 5/3 brown, 10 YR 6/3 pale brown, 10 YR 8/2 very pale brown, and 10 YR 8/1 white mottled fine sand;	70-80		Odocoileus virginianus	Odocoileus virginianus	Ischium+Acetabulum	Ischium+Acetabulum	UBERON:0001274; UBERON:0001269	Nearly Whole	L							1	44.6		See original data notes on file in Florida Archaeology, Florida Museum of Natural History: "This individual potentially goes with IND #1 in TU 17 level G, 70-80."
8CO326	Parnell	2012-018-	2012-18-136.13	3f120b88-a845-4eb5-bbc8-07e1276a5cd5	0.25 in gauge screen	TU 11	ceramic typology and contextual association with Stratum V	1x1m unit intersecting and west of Feature 1. NE corner local grid coordinates: 1002.40m E, 1019.20m N	E	IV	pit fill with post-depositional disturbances by rodent burrows; 10 YR 5/3 brown, 10 YR 6/3 pale brown, 10 YR 8/2 very pale brown, and 10 YR 8/1 white mottled fine sand;	70-80		Odocoileus virginianus	Odocoileus virginianus	Long Bone	Long Bone	UBERON:0002495	Shaft Fragment						7		15	44.6		One specimen has two articulating pieces
8CO326	Parnell	2012-018-	2012-18-136.13	0163de68-1789-414e-aeed-67a49a942562	0.25 in gauge screen	TU 11	ceramic typology and contextual association with Stratum V	1x1m unit intersecting and west of Feature 1. NE corner local grid coordinates: 1002.40m E, 1019.20m N	E	IV	pit fill with post-depositional disturbances by rodent burrows; 10 YR 5/3 brown, 10 YR 6/3 pale brown, 10 YR 8/2 very pale brown, and 10 YR 8/1 white mottled fine sand;	70-80		Odocoileus virginianus	Odocoileus virginianus	Metapodial	Metapodial	UBERON:0003821	Distal Epiphysis		No	Not fused					1	44.6		Not fused
8CO326	Parnell	2012-018-	2012-18-136.13	1fe9d887-8240-4c91-a607-b0f86324da70	0.25 in gauge screen	TU 11	ceramic typology and contextual association with Stratum V	1x1m unit intersecting and west of Feature 1. NE corner local grid coordinates: 1002.40m E, 1019.20m N	E	IV	pit fill with post-depositional disturbances by rodent burrows; 10 YR 5/3 brown, 10 YR 6/3 pale brown, 10 YR 8/2 very pale brown, and 10 YR 8/1 white mottled fine sand;	70-80		Odocoileus virginianus	Odocoileus virginianus	Rib	Rib	UBERON:0002228	Fragment								1	44.6
8CO326	Parnell	2012-018-	2012-18-136.14	06787966-0762-49a8-b04e-5928fa221f96	0.25 in gauge screen	TU 11	ceramic typology and contextual association with Stratum V	1x1m unit intersecting and west of Feature 1. NE corner local grid coordinates: 1002.40m E, 1019.20m N	E	IV	pit fill with post-depositional disturbances by rodent burrows; 10 YR 5/3 brown, 10 YR 6/3 pale brown, 10 YR 8/2 very pale brown, and 10 YR 8/1 white mottled fine sand;	70-80		Testudines	Testudines	Carapace/Plastron	Carapace/Plastron	UBERON:0008271	Fragment						3	Calcined	3	0.31	0.31	Calcined
8CO326	Parnell	2012-018-	2012-18-137.12	22ea42b4-f3bb-4f7c-b8dd-3ad852edb1b4	0.25 in gauge screen	TU 11	ceramic typology and contextual association with Stratum V	1x1m unit intersecting and west of Feature 1. NE corner local grid coordinates: 1002.40m E, 1019.20m N	F	IV	pit fill with post-depositional disturbances by rodent burrows;10 YR3/2 very dark grayish brown, 10 YR 6/3 pale brown, 10 YR 8/2 very pale brown, and 10 YR 8/1 white mottled fine sand; dense lens of bone, potsherds, lithic flakes, and fire cracked rock	80-90		Kinosternon sp.	Kinosternon sp.	Hyo/Hypoplastron	Hyoplastron/Hypoplastron	UBERON:0014707; UBERON:0011660	Fragment	L					1	Calcined	1	0.15	0.15	Calcined
8CO326	Parnell	2012-018-	2012-18-137.13	c44952d2-b689-4fb3-ad77-6d46eaaa0a60	>1 mm gauge screen	TU 11	ceramic typology and contextual association with Stratum V	1x1m unit intersecting and west of Feature 1. NE corner local grid coordinates: 1002.40m E, 1019.20m N	F	IV	pit fill with post-depositional disturbances by rodent burrows;10 YR3/2 very dark grayish brown, 10 YR 6/3 pale brown, 10 YR 8/2 very pale brown, and 10 YR 8/1 white mottled fine sand; dense lens of bone, potsherds, lithic flakes, and fire cracked rock	80-90		Odocoileus virginianus	Odocoileus virginianus	UID Bone	Unidentified Bone	UBERON:0001474	Fragment								0	0.46	0.46	weight of specimens recovered using 1/16 inch screen mesh; count not recorded
8CO326	Parnell	2012-018-	2012-18-137.14	2362db32-f06f-4dfd-b4d9-426f63a657fd	0.25 in gauge screen	TU 11	ceramic typology and contextual association with Stratum V	1x1m unit intersecting and west of Feature 1. NE corner local grid coordinates: 1002.40m E, 1019.20m N	F	IV	pit fill with post-depositional disturbances by rodent burrows;10 YR3/2 very dark grayish brown, 10 YR 6/3 pale brown, 10 YR 8/2 very pale brown, and 10 YR 8/1 white mottled fine sand; dense lens of bone, potsherds, lithic flakes, and fire cracked rock	80-90		Odocoileus virginianus	Odocoileus virginianus	Long Bone	Long Bone	UBERON:0002495	Shaft Fragment						13	The majority of these are Calcined	39	21.29		The majority of these are calcined
8CO326	Parnell	2012-018-	2012-18-137.14	9bf9d15e-f123-47a7-90d4-f521407aee41	0.25 in gauge screen	TU 11	ceramic typology and contextual association with Stratum V	1x1m unit intersecting and west of Feature 1. NE corner local grid coordinates: 1002.40m E, 1019.20m N	F	IV	pit fill with post-depositional disturbances by rodent burrows;10 YR3/2 very dark grayish brown, 10 YR 6/3 pale brown, 10 YR 8/2 very pale brown, and 10 YR 8/1 white mottled fine sand; dense lens of bone, potsherds, lithic flakes, and fire cracked rock	80-90		Odocoileus virginianus	Odocoileus virginianus	PM2	PM2	UBERON:0018640	Whole	L							1	21.29		Two articulating pieces. See original data notes on file in Florida Archaeology, Florida Museum of Natural History: "Could potentially go with IND #1 in TU 12, level F, 80-90."
8CO326	Parnell	2012-018-	2012-18-137.14	3f1acc25-5052-4e9b-8eae-5d9d8a463d21	0.25 in gauge screen	TU 11	ceramic typology and contextual association with Stratum V	1x1m unit intersecting and west of Feature 1. NE corner local grid coordinates: 1002.40m E, 1019.20m N	F	IV	pit fill with post-depositional disturbances by rodent burrows;10 YR3/2 very dark grayish brown, 10 YR 6/3 pale brown, 10 YR 8/2 very pale brown, and 10 YR 8/1 white mottled fine sand; dense lens of bone, potsherds, lithic flakes, and fire cracked rock	80-90		Odocoileus virginianus	Odocoileus virginianus	PM3	PM3	UBERON:0007120	Nearly Whole	L							1	21.29		Two articulating pieces. Roots aren't intact so can't give side
8CO326	Parnell	2012-018-	2012-18-137.14	20134583-17a5-4219-9732-ad73b26487e1	0.25 in gauge screen	TU 11	ceramic typology and contextual association with Stratum V	1x1m unit intersecting and west of Feature 1. NE corner local grid coordinates: 1002.40m E, 1019.20m N	F	IV	pit fill with post-depositional disturbances by rodent burrows;10 YR3/2 very dark grayish brown, 10 YR 6/3 pale brown, 10 YR 8/2 very pale brown, and 10 YR 8/1 white mottled fine sand; dense lens of bone, potsherds, lithic flakes, and fire cracked rock	80-90		Odocoileus virginianus	Odocoileus virginianus	Rib	Rib	UBERON:0002228	Articular Surface								1	21.29
8CO326	Parnell	2012-018-	2012-18-137.14	7f6425fe-f45b-417f-8023-c4bd82538627	0.25 in gauge screen	TU 11	ceramic typology and contextual association with Stratum V	1x1m unit intersecting and west of Feature 1. NE corner local grid coordinates: 1002.40m E, 1019.20m N	F	IV	pit fill with post-depositional disturbances by rodent burrows;10 YR3/2 very dark grayish brown, 10 YR 6/3 pale brown, 10 YR 8/2 very pale brown, and 10 YR 8/1 white mottled fine sand; dense lens of bone, potsherds, lithic flakes, and fire cracked rock	80-90		Odocoileus virginianus	Odocoileus virginianus	Rib	Rib	UBERON:0002228	Body Fragment						1	Calcined	1	21.29		Calcined
8CO326	Parnell	2012-018-	2012-18-137.14	a9b48d00-72fc-4ee4-8eb2-47ee764afcbe	0.25 in gauge screen	TU 11	ceramic typology and contextual association with Stratum V	1x1m unit intersecting and west of Feature 1. NE corner local grid coordinates: 1002.40m E, 1019.20m N	F	IV	pit fill with post-depositional disturbances by rodent burrows;10 YR3/2 very dark grayish brown, 10 YR 6/3 pale brown, 10 YR 8/2 very pale brown, and 10 YR 8/1 white mottled fine sand; dense lens of bone, potsherds, lithic flakes, and fire cracked rock	80-90		Odocoileus virginianus	Odocoileus virginianus	Scapula	Scapula	UBERON:0006849	Spine Fragment	L							1	21.29		Two articulating pieces
8CO326	Parnell	2012-018-	2012-18-137.14	c791b766-07b8-46aa-b14b-f5a018f474ce	0.25 in gauge screen	TU 11	ceramic typology and contextual association with Stratum V	1x1m unit intersecting and west of Feature 1. NE corner local grid coordinates: 1002.40m E, 1019.20m N	F	IV	pit fill with post-depositional disturbances by rodent burrows;10 YR3/2 very dark grayish brown, 10 YR 6/3 pale brown, 10 YR 8/2 very pale brown, and 10 YR 8/1 white mottled fine sand; dense lens of bone, potsherds, lithic flakes, and fire cracked rock	80-90		Odocoileus virginianus	Odocoileus virginianus	UID Bone	Unidentified Bone	UBERON:0001474	Fragment						4		12	21.29
8CO326	Parnell	2012-018-	2012-18-137.15	b8401296-b04a-4581-8176-f04530ef265f	0.25 in gauge screen	TU 11	ceramic typology and contextual association with Stratum V	1x1m unit intersecting and west of Feature 1. NE corner local grid coordinates: 1002.40m E, 1019.20m N	F	IV	pit fill with post-depositional disturbances by rodent burrows;10 YR3/2 very dark grayish brown, 10 YR 6/3 pale brown, 10 YR 8/2 very pale brown, and 10 YR 8/1 white mottled fine sand; dense lens of bone, potsherds, lithic flakes, and fire cracked rock	80-90		Pseudemys sp.	Pseudemys sp.	Carapace/Plastron	Carapace/Plastron	UBERON:0008271	Fragment						1	Calcined	1	0.86	0.86	Calcined
8CO326	Parnell	2012-018-	2012-18-137.16	fff860a6-7b02-4ca7-9323-9dfe62a6a6d4	0.25 in gauge screen	TU 11	ceramic typology and contextual association with Stratum V	1x1m unit intersecting and west of Feature 1. NE corner local grid coordinates: 1002.40m E, 1019.20m N	F	IV	pit fill with post-depositional disturbances by rodent burrows;10 YR3/2 very dark grayish brown, 10 YR 6/3 pale brown, 10 YR 8/2 very pale brown, and 10 YR 8/1 white mottled fine sand; dense lens of bone, potsherds, lithic flakes, and fire cracked rock	80-90		Testudines	Testudines	Carapace/Plastron	Carapace/Plastron	UBERON:0008271	Fragment						3	Calcined	3	0.45	0.45	Calcined. One specimen has two articulating pieces
8CO326	Parnell	2012-018-	2012-18-138.13	f54f1f27-9873-401e-b297-a633dcaad40a	>1 mm gauge screen	TU 11	ceramic typology and contextual association with Stratum V	1x1m unit intersecting and west of Feature 1. NE corner local grid coordinates: 1002.40m E, 1019.20m N	G	IV	pit fill with post-depositional disturbances by rodent burrows;10 YR3/2 very dark grayish brown, 10 YR 6/3 pale brown, 10 YR 8/2 very pale brown, and 10 YR 8/1 white mottled fine sand; dense lens of bone, potsherds, lithic flakes, and fire cracked rock	93-100	A	Vertebrata	Vertebrata	UID Bone	Unidentified Bone	UBERON:0001474	Fragment									1.42	1.42	count not recorded
8CO326	Parnell	2012-018-	2012-18-138.14	f435c5b8-1f60-4977-b3c8-b05d65430d11	0.25 in gauge screen	TU 11	ceramic typology and contextual association with Stratum V	1x1m unit intersecting and west of Feature 1. NE corner local grid coordinates: 1002.40m E, 1019.20m N	G	IV	pit fill with post-depositional disturbances by rodent burrows;10 YR3/2 very dark grayish brown, 10 YR 6/3 pale brown, 10 YR 8/2 very pale brown, and 10 YR 8/1 white mottled fine sand; dense lens of bone, potsherds, lithic flakes, and fire cracked rock	93-100	A	Vertebrata	Vertebrata	UID Bone	Unidentified Bone	UBERON:0001474	Fragment								4	1.47	1.47
8CO326	Parnell	2012-018-	2012-18-138.15	404f80a2-f553-4bf1-9dfd-0d1f2cf52b73	>1 mm gauge screen	TU 11	ceramic typology and contextual association with Stratum V	1x1m unit intersecting and west of Feature 1. NE corner local grid coordinates: 1002.40m E, 1019.20m N	G	IV	pit fill with post-depositional disturbances by rodent burrows;10 YR3/2 very dark grayish brown, 10 YR 6/3 pale brown, 10 YR 8/2 very pale brown, and 10 YR 8/1 white mottled fine sand; dense lens of bone, potsherds, lithic flakes, and fire cracked rock	93-100	A	Mammalia	Mammalia	UID Bone	Unidentified Bone	UBERON:0001474	Fragment								21	0.56	0.56
8CO326	Parnell	2012-018-	2012-18-138.16	bafd123b-3c63-4829-86b5-ea60058c5d3f	0.25 in gauge screen	TU 11	ceramic typology and contextual association with Stratum V	1x1m unit intersecting and west of Feature 1. NE corner local grid coordinates: 1002.40m E, 1019.20m N	G	IV	pit fill with post-depositional disturbances by rodent burrows;10 YR3/2 very dark grayish brown, 10 YR 6/3 pale brown, 10 YR 8/2 very pale brown, and 10 YR 8/1 white mottled fine sand; dense lens of bone, potsherds, lithic flakes, and fire cracked rock	93-100	A	Mammalia	Mammalia	UID Bone	Unidentified Bone	UBERON:0001474	Fragment						12		40	7.44	7.44
8CO326	Parnell	2012-018-	2012-18-138.18	d0944bc3-ee2c-4025-90e4-8814499ba00e	0.25 in gauge screen	TU 11	ceramic typology and contextual association with Stratum V	1x1m unit intersecting and west of Feature 1. NE corner local grid coordinates: 1002.40m E, 1019.20m N	G	IV	pit fill with post-depositional disturbances by rodent burrows;10 YR3/2 very dark grayish brown, 10 YR 6/3 pale brown, 10 YR 8/2 very pale brown, and 10 YR 8/1 white mottled fine sand; dense lens of bone, potsherds, lithic flakes, and fire cracked rock	93-100	A	Apalone ferox	Apalone ferox	Carapace/Plastron	Carapace/Plastron	UBERON:0008271	Fragment						1	Calcined	1	0.14	0.14	Calcined
8CO326	Parnell	2012-018-	2012-18-138.19	28048a23-aece-44d3-ac06-4052c947c95c	0.25 in gauge screen	TU 11	ceramic typology and contextual association with Stratum V	1x1m unit intersecting and west of Feature 1. NE corner local grid coordinates: 1002.40m E, 1019.20m N	G	IV	pit fill with post-depositional disturbances by rodent burrows;10 YR3/2 very dark grayish brown, 10 YR 6/3 pale brown, 10 YR 8/2 very pale brown, and 10 YR 8/1 white mottled fine sand; dense lens of bone, potsherds, lithic flakes, and fire cracked rock	93-100	A	Gopherus polyphemus	Gopherus polyphemus	Carapace/Plastron	Carapace/Plastron	UBERON:0008271	Fragment								8	9.93		One specimen has three articulating pieces, another specimen has two articulating pieces
8CO326	Parnell	2012-018-	2012-18-138.19	98eec053-186c-434a-b45d-8cd61491e869	0.25 in gauge screen	TU 11	ceramic typology and contextual association with Stratum V	1x1m unit intersecting and west of Feature 1. NE corner local grid coordinates: 1002.40m E, 1019.20m N	G	IV	pit fill with post-depositional disturbances by rodent burrows;10 YR3/2 very dark grayish brown, 10 YR 6/3 pale brown, 10 YR 8/2 very pale brown, and 10 YR 8/1 white mottled fine sand; dense lens of bone, potsherds, lithic flakes, and fire cracked rock	93-100	A	Gopherus polyphemus	Gopherus polyphemus	Hypoplastron	Hypoplastron	UBERON:0011660	Anterior 1/4	L							1	9.93
8CO326	Parnell	2012-018-	2012-18-138.20	06e7634d-c4c5-483b-8f9b-332879fda85c	0.25 in gauge screen	TU 11	ceramic typology and contextual association with Stratum V	1x1m unit intersecting and west of Feature 1. NE corner local grid coordinates: 1002.40m E, 1019.20m N	G	IV	pit fill with post-depositional disturbances by rodent burrows;10 YR3/2 very dark grayish brown, 10 YR 6/3 pale brown, 10 YR 8/2 very pale brown, and 10 YR 8/1 white mottled fine sand; dense lens of bone, potsherds, lithic flakes, and fire cracked rock	93-100	A	Odocoileus virginianus	Odocoileus virginianus	Femur	Femur	UBERON:0003826	Head	R							1	131.27		Two articulating pieces
8CO326	Parnell	2012-018-	2012-18-138.20	8f8f7d01-82bb-43f1-994c-97b2921aff8c	0.25 in gauge screen	TU 11	ceramic typology and contextual association with Stratum V	1x1m unit intersecting and west of Feature 1. NE corner local grid coordinates: 1002.40m E, 1019.20m N	G	IV	pit fill with post-depositional disturbances by rodent burrows;10 YR3/2 very dark grayish brown, 10 YR 6/3 pale brown, 10 YR 8/2 very pale brown, and 10 YR 8/1 white mottled fine sand; dense lens of bone, potsherds, lithic flakes, and fire cracked rock	93-100	A	Odocoileus virginianus	Odocoileus virginianus	Humerus	Humerus	UBERON:0004250	Distal 1/3	R							1	131.27
8CO326	Parnell	2012-018-	2012-18-138.20	dab022cc-1a02-486e-a9b9-3eccc69f4563	0.25 in gauge screen	TU 11	ceramic typology and contextual association with Stratum V	1x1m unit intersecting and west of Feature 1. NE corner local grid coordinates: 1002.40m E, 1019.20m N	G	IV	pit fill with post-depositional disturbances by rodent burrows;10 YR3/2 very dark grayish brown, 10 YR 6/3 pale brown, 10 YR 8/2 very pale brown, and 10 YR 8/1 white mottled fine sand; dense lens of bone, potsherds, lithic flakes, and fire cracked rock	93-100	A	Odocoileus virginianus	Odocoileus virginianus	Humerus	Humerus	UBERON:0004250	Distal 3/4	R							1	131.27		Four articulating pieces
8CO326	Parnell	2012-018-	2012-18-138.20	5fda6c57-eab0-441d-8820-2be82be234d2	0.25 in gauge screen	TU 11	ceramic typology and contextual association with Stratum V	1x1m unit intersecting and west of Feature 1. NE corner local grid coordinates: 1002.40m E, 1019.20m N	G	IV	pit fill with post-depositional disturbances by rodent burrows;10 YR3/2 very dark grayish brown, 10 YR 6/3 pale brown, 10 YR 8/2 very pale brown, and 10 YR 8/1 white mottled fine sand; dense lens of bone, potsherds, lithic flakes, and fire cracked rock	93-100	A	Odocoileus virginianus	Odocoileus virginianus	Humerus/Femur	Humerus/Femur	UBERON:0004250; UBERON:0003826	Shaft Fragment								9	131.27		One specimen has three articulating fragments, another has two
8CO326	Parnell	2012-018-	2012-18-138.20	dc457484-755c-4989-b4dc-f7002ee5dd3e	0.25 in gauge screen	TU 11	ceramic typology and contextual association with Stratum V	1x1m unit intersecting and west of Feature 1. NE corner local grid coordinates: 1002.40m E, 1019.20m N	G	IV	pit fill with post-depositional disturbances by rodent burrows;10 YR3/2 very dark grayish brown, 10 YR 6/3 pale brown, 10 YR 8/2 very pale brown, and 10 YR 8/1 white mottled fine sand; dense lens of bone, potsherds, lithic flakes, and fire cracked rock	93-100	A	Odocoileus virginianus	Odocoileus virginianus	Long Bone	Long Bone	UBERON:0002495	Shaft Fragment				1	Cutmarks	3	2 Calcined	27	131.27		Two are calcined, one small fragment with cutmarks
8CO326	Parnell	2012-018-	2012-18-138.20	c997ed94-5eed-482d-825a-c18fe778342f	0.25 in gauge screen	TU 11	ceramic typology and contextual association with Stratum V	1x1m unit intersecting and west of Feature 1. NE corner local grid coordinates: 1002.40m E, 1019.20m N	G	IV	pit fill with post-depositional disturbances by rodent burrows;10 YR3/2 very dark grayish brown, 10 YR 6/3 pale brown, 10 YR 8/2 very pale brown, and 10 YR 8/1 white mottled fine sand; dense lens of bone, potsherds, lithic flakes, and fire cracked rock	93-100	A	Odocoileus virginianus	Odocoileus virginianus	Lumbar Vertebra	Lumbar Vertebra	UBERON:0002414	Nearly Whole								1	131.27
8CO326	Parnell	2012-018-	2012-18-138.20	aee52ffb-efee-4fc2-8327-456cab4ed991	0.25 in gauge screen	TU 11	ceramic typology and contextual association with Stratum V	1x1m unit intersecting and west of Feature 1. NE corner local grid coordinates: 1002.40m E, 1019.20m N	G	IV	pit fill with post-depositional disturbances by rodent burrows;10 YR3/2 very dark grayish brown, 10 YR 6/3 pale brown, 10 YR 8/2 very pale brown, and 10 YR 8/1 white mottled fine sand; dense lens of bone, potsherds, lithic flakes, and fire cracked rock	93-100	A	Odocoileus virginianus	Odocoileus virginianus	Metapodial	Metapodial	UBERON:0003821	Shaft Fragment								1	131.27
8CO326	Parnell	2012-018-	2012-18-138.20	ab70d10a-7c7a-482c-8b6d-7304fcf1eb5d	0.25 in gauge screen	TU 11	ceramic typology and contextual association with Stratum V	1x1m unit intersecting and west of Feature 1. NE corner local grid coordinates: 1002.40m E, 1019.20m N	G	IV	pit fill with post-depositional disturbances by rodent burrows;10 YR3/2 very dark grayish brown, 10 YR 6/3 pale brown, 10 YR 8/2 very pale brown, and 10 YR 8/1 white mottled fine sand; dense lens of bone, potsherds, lithic flakes, and fire cracked rock	93-100	A	Odocoileus virginianus	Odocoileus virginianus	Metapodial	Metapodial	UBERON:0003821	Distal Epiphysis								1	131.27		Not clear that this isn't fused
8CO326	Parnell	2012-018-	2012-18-138.20	384294a6-6f6e-4e80-9486-381e2b9e87ca	0.25 in gauge screen	TU 11	ceramic typology and contextual association with Stratum V	1x1m unit intersecting and west of Feature 1. NE corner local grid coordinates: 1002.40m E, 1019.20m N	G	IV	pit fill with post-depositional disturbances by rodent burrows;10 YR3/2 very dark grayish brown, 10 YR 6/3 pale brown, 10 YR 8/2 very pale brown, and 10 YR 8/1 white mottled fine sand; dense lens of bone, potsherds, lithic flakes, and fire cracked rock	93-100	A	Odocoileus virginianus	Odocoileus virginianus	Tibia	Tibia	UBERON:0000979	Proximal Epiphysis	L	No	Not fused					1	131.27		Not fused
8CO326	Parnell	2012-018-	2012-18-138.21	90a26bbd-e7c4-40ab-8644-41b9f9e2e517	0.25 in gauge screen	TU 11	ceramic typology and contextual association with Stratum V	1x1m unit intersecting and west of Feature 1. NE corner local grid coordinates: 1002.40m E, 1019.20m N	G	IV	pit fill with post-depositional disturbances by rodent burrows;10 YR3/2 very dark grayish brown, 10 YR 6/3 pale brown, 10 YR 8/2 very pale brown, and 10 YR 8/1 white mottled fine sand; dense lens of bone, potsherds, lithic flakes, and fire cracked rock	93-100	A	Pseudemys sp.	Pseudemys sp.	Carapace/Plastron	Carapace/Plastron	UBERON:0008271	Fragment								1	1.25	1.25	Two articulating fragments
8CO326	Parnell	2012-018-	2012-18-138.22	18cd76c9-cc66-4c6e-bb03-2a54d1fcb4af	0.25 in gauge screen	TU 11	ceramic typology and contextual association with Stratum V	1x1m unit intersecting and west of Feature 1. NE corner local grid coordinates: 1002.40m E, 1019.20m N	G	IV	pit fill with post-depositional disturbances by rodent burrows;10 YR3/2 very dark grayish brown, 10 YR 6/3 pale brown, 10 YR 8/2 very pale brown, and 10 YR 8/1 white mottled fine sand; dense lens of bone, potsherds, lithic flakes, and fire cracked rock	93-100	A	Testudines	Testudines	Carapace/Plastron	Carapace/Plastron	UBERON:0008271	Fragment						5	Calcined	10	2.05	2.05	These are calcined
8CO326	Parnell	2012-018-	2012-18-139.16	c5fb37d6-89c7-44c8-896c-da053fef226e	>1 mm gauge screen	TU 11	association with dated portion of Stratum V	1x1m unit intersecting and west of Feature 1. NE corner local grid coordinates: 1002.40m E, 1019.20m N	G	V	very dense lens of wood charcoal fragments in a matrix of 10YR2/1 black greasy fine sand.	90-100	B	Vertebrata	Vertebrata	UID Bone	Unidentified Bone	UBERON:0001474	Fragment									1.13	1.13	count not recorded
8CO326	Parnell	2012-018-	2012-18-139.17	baf0c4d0-bf26-47e1-bfa1-c5509d933e19	0.25 in gauge screen	TU 11	association with dated portion of Stratum V	1x1m unit intersecting and west of Feature 1. NE corner local grid coordinates: 1002.40m E, 1019.20m N	G	V	very dense lens of wood charcoal fragments in a matrix of 10YR2/1 black greasy fine sand.	90-100	B	Vertebrata	Vertebrata	UID Bone	Unidentified Bone	UBERON:0001474	Fragment						12		83	1.59	1.59
8CO326	Parnell	2012-018-	2012-18-139.18	15cb7fe3-8036-4b8d-b31c-c7e3eb6ae8d6	0.25 in gauge screen	TU 11	association with dated portion of Stratum V	1x1m unit intersecting and west of Feature 1. NE corner local grid coordinates: 1002.40m E, 1019.20m N	G	V	very dense lens of wood charcoal fragments in a matrix of 10YR2/1 black greasy fine sand.	90-100	B	Mammalia	Mammalia	UID Bone	Unidentified Bone	UBERON:0001474	Fragment						8		45	7.85	7.85	Two big pieces in here that are likely deer, but unable to id to an element--put to "mammalia" because of the bear toe
8CO326	Parnell	2012-018-	2012-18-139.19	9265e60c-2401-4370-9e61-11a9eb2390f7	0.25 in gauge screen	TU 11	association with dated portion of Stratum V	1x1m unit intersecting and west of Feature 1. NE corner local grid coordinates: 1002.40m E, 1019.20m N	G	V	very dense lens of wood charcoal fragments in a matrix of 10YR2/1 black greasy fine sand.	90-100	B	Gopherus polyphemus	Gopherus polyphemus	Carapace/Plastron	Carapace/Plastron	UBERON:0008271	Fragment								2	1.62	1.62
8CO326	Parnell	2012-018-	2012-18-139.20	5be58aeb-4efd-458c-89a5-f2c6bcdf897b	0.25 in gauge screen	TU 11	association with dated portion of Stratum V	1x1m unit intersecting and west of Feature 1. NE corner local grid coordinates: 1002.40m E, 1019.20m N	G	V	very dense lens of wood charcoal fragments in a matrix of 10YR2/1 black greasy fine sand.	90-100	B	Odocoileus virginianus	Odocoileus virginianus	Femur	Femur	UBERON:0003826	Distal 1/4	R	No						1	48.98		Way bigger than UF comparative specimen #4700, whose humerus is distally fused
8CO326	Parnell	2012-018-	2012-18-139.20	102f225b-73b5-49fe-a993-d784496ca2d9	0.25 in gauge screen	TU 11	association with dated portion of Stratum V	1x1m unit intersecting and west of Feature 1. NE corner local grid coordinates: 1002.40m E, 1019.20m N	G	V	very dense lens of wood charcoal fragments in a matrix of 10YR2/1 black greasy fine sand.	90-100	B	Odocoileus virginianus	Odocoileus virginianus	Long Bone	Long Bone	UBERON:0002495	Shaft Fragment						3	2 Calcined	33	48.98		One specimen has three articulating pieces; two of these are calcined
8CO326	Parnell	2012-018-	2012-18-139.20	2c3c5822-9532-4947-9ed0-4bfeeed47816	0.25 in gauge screen	TU 11	association with dated portion of Stratum V	1x1m unit intersecting and west of Feature 1. NE corner local grid coordinates: 1002.40m E, 1019.20m N		V	very dense lens of wood charcoal fragments in a matrix of 10YR2/1 black greasy fine sand.	90-100	B	Odocoileus virginianus	Odocoileus virginianus	Petrosal	Petrosal	UBERON:0001694	Whole	L							1	48.98		Three individuals
8CO326	Parnell	2012-018-	2012-18-139.20	0b11f55a-807a-4366-9151-4820b2b7b420	0.25 in gauge screen	TU 11	association with dated portion of Stratum V	1x1m unit intersecting and west of Feature 1. NE corner local grid coordinates: 1002.40m E, 1019.20m N	G	V	very dense lens of wood charcoal fragments in a matrix of 10YR2/1 black greasy fine sand.	90-100	B	Odocoileus virginianus	Odocoileus virginianus	Tibia	Tibia	UBERON:0000979	Distal 1/4	L							1	48.98
8CO326	Parnell	2012-018-	2012-18-139.20	fcaa3e8e-498e-4613-8492-ce9851ef68c3	0.25 in gauge screen	TU 11	association with dated portion of Stratum V	1x1m unit intersecting and west of Feature 1. NE corner local grid coordinates: 1002.40m E, 1019.20m N	G	V	very dense lens of wood charcoal fragments in a matrix of 10YR2/1 black greasy fine sand.	90-100	B	Odocoileus virginianus	Odocoileus virginianus	Tibia	Tibia	UBERON:0000979	Distal 1/8	R							1	48.98
8CO326	Parnell	2012-018-	2012-18-139.20	23b1a22c-eb63-4086-9681-312d7ef97a7c	0.25 in gauge screen	TU 11	association with dated portion of Stratum V	1x1m unit intersecting and west of Feature 1. NE corner local grid coordinates: 1002.40m E, 1019.20m N	G	V	very dense lens of wood charcoal fragments in a matrix of 10YR2/1 black greasy fine sand.	90-100	B	Odocoileus virginianus	Odocoileus virginianus	Vertebra	Vertebra	UBERON:0002412	Body Fragment								1	48.98
8CO326	Parnell	2012-018-	2012-18-139.21	831418f8-7f31-42fc-8124-bd6c513e123c	0.25 in gauge screen	TU 11	association with dated portion of Stratum V	1x1m unit intersecting and west of Feature 1. NE corner local grid coordinates: 1002.40m E, 1019.20m N	G	V	very dense lens of wood charcoal fragments in a matrix of 10YR2/1 black greasy fine sand.	90-100	B	Pseudemys sp.	Pseudemys sp.	Carapace/Plastron	Carapace/Plastron	UBERON:0008271	Fragment								1	17.88
8CO326	Parnell	2012-018-	2012-18-139.21	8eb0ab89-40d4-4a28-9fbe-71c6c26fb1a1	0.25 in gauge screen	TU 11	association with dated portion of Stratum V	1x1m unit intersecting and west of Feature 1. NE corner local grid coordinates: 1002.40m E, 1019.20m N	G	V	very dense lens of wood charcoal fragments in a matrix of 10YR2/1 black greasy fine sand.	90-100	B	Pseudemys sp.	Pseudemys sp.	Hyo/Hypoplastron	Hyoplastron/Hypoplastron	UBERON:0014707; UBERON:0011660	Fragment								2	17.88
8CO326	Parnell	2012-018-	2012-18-139.21	26f68fb7-168d-4ecd-8167-2dcf3f76ddc3	0.25 in gauge screen	TU 11	association with dated portion of Stratum V	1x1m unit intersecting and west of Feature 1. NE corner local grid coordinates: 1002.40m E, 1019.20m N	G	V	very dense lens of wood charcoal fragments in a matrix of 10YR2/1 black greasy fine sand.	90-100	B	Pseudemys sp.	Pseudemys sp.	Hyoplastron	Hyoplastron	UBERON:0014707	Nearly Whole	L							1	17.88		This is probably not the same individual as the one in Zone A, based on the thickness, color, and condition of the bones
8CO326	Parnell	2012-018-	2012-18-139.21	63635470-efa3-4b36-b61b-ee13e1cebe61	0.25 in gauge screen	TU 11	association with dated portion of Stratum V	1x1m unit intersecting and west of Feature 1. NE corner local grid coordinates: 1002.40m E, 1019.20m N	G	V	very dense lens of wood charcoal fragments in a matrix of 10YR2/1 black greasy fine sand.	90-100	B	Pseudemys sp.	Pseudemys sp.	Pleural	Pleural	UBERON:0011667	Fragment								1	17.88
8CO326	Parnell	2012-018-	2012-18-139.22	565d4d9d-96ad-49fc-b204-e876906798a2	0.25 in gauge screen	TU 11	association with dated portion of Stratum V	1x1m unit intersecting and west of Feature 1. NE corner local grid coordinates: 1002.40m E, 1019.20m N	G	V	very dense lens of wood charcoal fragments in a matrix of 10YR2/1 black greasy fine sand.	90-100	B	Testudines	Testudines	Carapace/Plastron	Carapace/Plastron	UBERON:0008271	Fragment								9	0.59	0.59
8CO326	Parnell	2012-018-	2012-18-139.23	cf8f8e89-7097-41d2-97c8-85cb58b0bd32	0.25 in gauge screen	TU 11	association with dated portion of Stratum V	1x1m unit intersecting and west of Feature 1. NE corner local grid coordinates: 1002.40m E, 1019.20m N	G	V	very dense lens of wood charcoal fragments in a matrix of 10YR2/1 black greasy fine sand.	90-100	B	Ursus americanus	Ursus americanus	Metacarpal IV	Metacarpal IV	UBERON:0003648	Proximal 2/3	R							1	2.91	2.91	Two articulating pieces, all fresh breaks
8CO326	Parnell	2012-018-	2012-18-140.7	4ef95e85-058f-46db-8fc6-1a1c0c5bfd69	0.25 in gauge screen	TU 11	association with dated portion of Stratum V	1x1m unit intersecting and west of Feature 1. NE corner local grid coordinates: 1002.40m E, 1019.20m N	H	V and VI	very dense lens of wood charcoal fragments in a matrix of 10YR2/1 black greasy fine sand; mixed with very pale brown 10YR8/3) and white (10YR 8/1) fine sand	100-110		Vertebrata	Vertebrata	UID Bone	Unidentified Bone	UBERON:0001474	Fragment								14	0.36	0.36
8CO326	Parnell	2012-018-	2012-18-140.8	8a73439c-3570-4402-8580-20c51894fc14	0.25 in gauge screen	TU 11	association with dated portion of Stratum V	1x1m unit intersecting and west of Feature 1. NE corner local grid coordinates: 1002.40m E, 1019.20m N	H	V and VI	very dense lens of wood charcoal fragments in a matrix of 10YR2/1 black greasy fine sand; mixed with very pale brown 10YR8/3) and white (10YR 8/1) fine sand	100-110		Bivalvia	Bivalvia	Valve	Valve		Fragment								1	0.99	0.99	Oyster?
8CO326	Parnell	2012-018-	2012-18-140.9	52d15aab-5ba2-41b4-920b-429e2c2e35f8	0.25 in gauge screen	TU 11	association with dated portion of Stratum V	1x1m unit intersecting and west of Feature 1. NE corner local grid coordinates: 1002.40m E, 1019.20m N	H	V and VI	very dense lens of wood charcoal fragments in a matrix of 10YR2/1 black greasy fine sand; mixed with very pale brown 10YR8/3) and white (10YR 8/1) fine sand	100-110		Odocoileus virginianus	Odocoileus virginianus	Long Bone	Long Bone	UBERON:0002495	Shaft Fragment						2	Calcined	3	19.07		Calcined
8CO326	Parnell	2012-018-	2012-18-140.9	2f2a6943-2977-4b6a-b3e2-146969dcec21	0.25 in gauge screen	TU 11	association with dated portion of Stratum V	1x1m unit intersecting and west of Feature 1. NE corner local grid coordinates: 1002.40m E, 1019.20m N	H	V and VI	very dense lens of wood charcoal fragments in a matrix of 10YR2/1 black greasy fine sand; mixed with very pale brown 10YR8/3) and white (10YR 8/1) fine sand	100-110		Odocoileus virginianus	Odocoileus virginianus	Lumbar Vertebra	Lumbar Vertebra	UBERON:0002414	Whole								1	19.07
8CO326	Parnell	2012-018-	2012-18-140.9	6b939346-63d5-40ae-a927-a7ad213e4c42	0.25 in gauge screen	TU 11	association with dated portion of Stratum V	1x1m unit intersecting and west of Feature 1. NE corner local grid coordinates: 1002.40m E, 1019.20m N	H	V and VI	very dense lens of wood charcoal fragments in a matrix of 10YR2/1 black greasy fine sand; mixed with very pale brown 10YR8/3) and white (10YR 8/1) fine sand	100-110		Odocoileus virginianus	Odocoileus virginianus	Metacarpus	Metacarpus	UBERON:0004453	Distal 1/4								1	19.07
8CO326	Parnell	2012-018-	2012-18-140.9	f837efc2-addb-4e29-bb46-9358e253164c	0.25 in gauge screen	TU 11	association with dated portion of Stratum V	1x1m unit intersecting and west of Feature 1. NE corner local grid coordinates: 1002.40m E, 1019.20m N	H	V and VI	very dense lens of wood charcoal fragments in a matrix of 10YR2/1 black greasy fine sand; mixed with very pale brown 10YR8/3) and white (10YR 8/1) fine sand	100-110		Odocoileus virginianus	Odocoileus virginianus	UID Bone	Unidentified Bone	UBERON:0001474	Fragment								13	19.07
8CO326	Parnell	2012-018-	2012-18-141.10	a2367362-4c30-478e-8195-a3de931c9102	0.25 in gauge screen	TU 11	association with dated portion of Stratum V	1x1m unit intersecting and west of Feature 1. NE corner local grid coordinates: 1002.40m E, 1019.20m N	I	V and VI	very dense lens of wood charcoal fragments in a matrix of 10YR2/1 black greasy fine sand; increasingly becoming predominanly very pale brown 10YR8/3) and white (10YR 8/1) fine sand with depth	110-120		Vertebrata	Vertebrata	UID Bone	Unidentified Bone	UBERON:0001474	Fragment								2	0.27	0.27	Either mammal or turtle
8CO326	Parnell	2012-018-	2012-18-141.11	e1c548e6-f890-4c31-8951-0e00c4e7901d	>1 mm gauge screen	TU 11	association with dated portion of Stratum V	1x1m unit intersecting and west of Feature 1. NE corner local grid coordinates: 1002.40m E, 1019.20m N	I	V and VI	very dense lens of wood charcoal fragments in a matrix of 10YR2/1 black greasy fine sand; increasingly becoming predominanly very pale brown 10YR8/3) and white (10YR 8/1) fine sand with depth	110-120		Mammalia	Mammalia	UID Bone	Unidentified Bone	UBERON:0001474	Fragment									0.37	0.37	count not recorded
8CO326	Parnell	2012-018-	2012-18-141.12	acb7920c-9769-4533-90ce-9a6f542c04eb	0.25 in gauge screen	TU 11	association with dated portion of Stratum V	1x1m unit intersecting and west of Feature 1. NE corner local grid coordinates: 1002.40m E, 1019.20m N	I	V and VI	very dense lens of wood charcoal fragments in a matrix of 10YR2/1 black greasy fine sand; increasingly becoming predominanly very pale brown 10YR8/3) and white (10YR 8/1) fine sand with depth	110-120		Mollusca	Mollusca	UID Shell	Unidentified Shell		Fragment								1	1.53	1.53
8CO326	Parnell	2012-018-	2012-18-141.13	088af56b-d341-4d88-bb8c-3e6eebe517ee	0.25 in gauge screen	TU 11	association with dated portion of Stratum V	1x1m unit intersecting and west of Feature 1. NE corner local grid coordinates: 1002.40m E, 1019.20m N	I	V and VI	very dense lens of wood charcoal fragments in a matrix of 10YR2/1 black greasy fine sand; increasingly becoming predominanly very pale brown 10YR8/3) and white (10YR 8/1) fine sand with depth	110-120		Crassostrea virginica	Crassostrea virginica	Valve	Valve		Fragment								1	7	7
8CO326	Parnell	2012-018-	2012-18-141.14	19cc0d9e-4e69-4e8d-b420-0be9d16e0e7d	0.25 in gauge screen	TU 11	association with dated portion of Stratum V	1x1m unit intersecting and west of Feature 1. NE corner local grid coordinates: 1002.40m E, 1019.20m N	I	V and VI	very dense lens of wood charcoal fragments in a matrix of 10YR2/1 black greasy fine sand; increasingly becoming predominanly very pale brown 10YR8/3) and white (10YR 8/1) fine sand with depth	110-120		Odocoileus virginianus	Odocoileus virginianus	Long Bone	Long Bone	UBERON:0002495	Shaft Fragment						3	1 Calcined	26	7.72		One of these is calcined
8CO326	Parnell	2012-018-	2012-18-141.14	0088dc89-b567-4f97-adda-4ba9fb973e15	0.25 in gauge screen	TU 11	association with dated portion of Stratum V	1x1m unit intersecting and west of Feature 1. NE corner local grid coordinates: 1002.40m E, 1019.20m N	I	V and VI	very dense lens of wood charcoal fragments in a matrix of 10YR2/1 black greasy fine sand; increasingly becoming predominanly very pale brown 10YR8/3) and white (10YR 8/1) fine sand with depth	110-120		Odocoileus virginianus	Odocoileus virginianus	Lumbar Vertebra	Lumbar Vertebra	UBERON:0002414	Dorsal Fragment								1	7.72
8CO326	Parnell	2012-018-	2012-18-141.14	6b351eba-074e-4cc4-bf79-1a1ff6a9de5d	0.25 in gauge screen	TU 11	association with dated portion of Stratum V	1x1m unit intersecting and west of Feature 1. NE corner local grid coordinates: 1002.40m E, 1019.20m N	I	V and VI	very dense lens of wood charcoal fragments in a matrix of 10YR2/1 black greasy fine sand; increasingly becoming predominanly very pale brown 10YR8/3) and white (10YR 8/1) fine sand with depth	110-120		Odocoileus virginianus	Odocoileus virginianus	Scaphoid	Scaphoid	UBERON:0001427	Whole	R							1	7.72
8CO326	Parnell	2012-018-	2012-18-141.14	40fafd5d-8bfc-4b4b-a181-bd0c9fe4c860	0.25 in gauge screen	TU 11	association with dated portion of Stratum V	1x1m unit intersecting and west of Feature 1. NE corner local grid coordinates: 1002.40m E, 1019.20m N	I	V and VI	very dense lens of wood charcoal fragments in a matrix of 10YR2/1 black greasy fine sand; increasingly becoming predominanly very pale brown 10YR8/3) and white (10YR 8/1) fine sand with depth	110-120		Odocoileus virginianus	Odocoileus virginianus	Spinous/Transverse Process	Spinous/Transverse Process	UBERON:0001077	Fragment								1	7.72		Four articulating pieces
8CO326	Parnell	2012-018-	2012-18-141.15	18ce8b37-81ef-4ea1-85ba-a54d670ecf01	0.25 in gauge screen	TU 11	association with dated portion of Stratum V	1x1m unit intersecting and west of Feature 1. NE corner local grid coordinates: 1002.40m E, 1019.20m N	I	V and VI	very dense lens of wood charcoal fragments in a matrix of 10YR2/1 black greasy fine sand; increasingly becoming predominanly very pale brown 10YR8/3) and white (10YR 8/1) fine sand with depth	110-120		Pseudemys sp.	Pseudemys sp.	Pleural	Pleural	UBERON:0011667	Fragment						1		1	0.2	0.2
8CO326	Parnell	2012-018-	2012-18-141.16	ff5800d0-a531-47a3-8494-bd8bc17e386e	0.25 in gauge screen	TU 11	association with dated portion of Stratum V	1x1m unit intersecting and west of Feature 1. NE corner local grid coordinates: 1002.40m E, 1019.20m N	I	V and VI	very dense lens of wood charcoal fragments in a matrix of 10YR2/1 black greasy fine sand; increasingly becoming predominanly very pale brown 10YR8/3) and white (10YR 8/1) fine sand with depth	110-120		Sternotherus sp.	Sternotherus sp.	Pleural	Pleural	UBERON:0011667	Fragment								1	0.09	0.09
8CO326	Parnell	2012-018-	2012-18-141.17	08983559-ce81-4295-9928-fcfd47f9190a	0.25 in gauge screen	TU 11	association with dated portion of Stratum V	1x1m unit intersecting and west of Feature 1. NE corner local grid coordinates: 1002.40m E, 1019.20m N	I	V and VI	very dense lens of wood charcoal fragments in a matrix of 10YR2/1 black greasy fine sand; increasingly becoming predominanly very pale brown 10YR8/3) and white (10YR 8/1) fine sand with depth	110-120		Testudines	Testudines	Carapace/Plastron	Carapace/Plastron	UBERON:0008271	Fragment								1	0.23	0.23
8CO326	Parnell	2012-018-	2012-18-141.18	953103e1-9f5d-40ee-a79a-3a7607894d7c	0.25 in gauge screen	TU 11	association with dated portion of Stratum V	1x1m unit intersecting and west of Feature 1. NE corner local grid coordinates: 1002.40m E, 1019.20m N	I	V and VI	very dense lens of wood charcoal fragments in a matrix of 10YR2/1 black greasy fine sand; increasingly becoming predominanly very pale brown 10YR8/3) and white (10YR 8/1) fine sand with depth	110-120		Unionidae	Unionidae	Valve	Valve		Fragment								1	0.82	0.82
8CO326	Parnell	2012-018-	2012-18-142.14	f50c5636-182c-45eb-8c30-c1ca0b6d63c9	0.25 in gauge screen	TU 11	association with dated portion of Stratum V	1x1m unit intersecting and west of Feature 1. NE corner local grid coordinates: 1002.40m E, 1019.20m N	bulk sample from stratum V	V	very dense wood charcoal fragments mixed with 10YR2/1 black greasy fine sand. Abundant bone, potsherds, lithics, and fire cracked rock.	81-96		Vertebrata	Vertebrata	UID Bone	Unidentified Bone	UBERON:0001474	Fragment						16	7 Calcined	134	6.72	6.72	Seven of these are calcined; weight of Odocoileus virginianus specimens recovered from 1/4 inch screen mesh within the Catalog Number
8CO326	Parnell	2012-018-	2012-18-142.14	ce88965f-20cd-4c06-be46-926687789919	>1 mm gauge screen	TU 11	association with dated portion of Stratum V	1x1m unit intersecting and west of Feature 1. NE corner local grid coordinates: 1002.40m E, 1019.20m N	bulk sample from stratum V	V	very dense wood charcoal fragments mixed with 10YR2/1 black greasy fine sand. Abundant bone, potsherds, lithics, and fire cracked rock.	81-96		Vertebrata	Vertebrata	UID Bone	Unidentified Bone	UBERON:0001474	Fragment									1.85	1.85	weight of Odocoileus virginianus specimens recovered from >1mm screen mesh within Catalog Number; count not recorded
8CO326	Parnell	2012-018-	2012-18-142.15	f9979345-d470-4f4f-8643-0fe61d864c4f	0.25 in gauge screen	TU 11	association with dated portion of Stratum V	1x1m unit intersecting and west of Feature 1. NE corner local grid coordinates: 1002.40m E, 1019.20m N	bulk sample from stratum V	V	very dense wood charcoal fragments mixed with 10YR2/1 black greasy fine sand. Abundant bone, potsherds, lithics, and fire cracked rock.	81-96		Mammalia	Mammalia	UID Bone	Unidentified Bone	UBERON:0001474	Fragment						24		147	5.95	5.95
8CO326	Parnell	2012-018-	2012-18-142.15	e997aa9b-996c-4d02-856c-6f4c996fb1e1	>1 mm gauge screen	TU 11	association with dated portion of Stratum V	1x1m unit intersecting and west of Feature 1. NE corner local grid coordinates: 1002.40m E, 1019.20m N	bulk sample from stratum V	V	very dense wood charcoal fragments mixed with 10YR2/1 black greasy fine sand. Abundant bone, potsherds, lithics, and fire cracked rock.	81-96		Mammalia	Mammalia	UID Bone	Unidentified Bone	UBERON:0001474	Fragment								14	0.27	0.27
8CO326	Parnell	2012-018-	2012-18-142.16	298c4644-529c-4d05-9ab9-92a920368906	0.25 in gauge screen	TU 11	association with dated portion of Stratum V	1x1m unit intersecting and west of Feature 1. NE corner local grid coordinates: 1002.40m E, 1019.20m N	bulk sample from stratum V	V	very dense wood charcoal fragments mixed with 10YR2/1 black greasy fine sand. Abundant bone, potsherds, lithics, and fire cracked rock.	81-96		Actinopterygii	Actinopterygii	UID Cranium	Unidentified Cranium	UBERON:0003128	Fragment								1	0.08	0.04
8CO326	Parnell	2012-018-	2012-18-142.16	08358156-ba86-4589-8c87-679e3930a654	0.25 in gauge screen	TU 11	association with dated portion of Stratum V	1x1m unit intersecting and west of Feature 1. NE corner local grid coordinates: 1002.40m E, 1019.20m N	bulk sample from stratum V	V	very dense wood charcoal fragments mixed with 10YR2/1 black greasy fine sand. Abundant bone, potsherds, lithics, and fire cracked rock.	81-96		Actinopterygii	Actinopterygii	Vertebra	Vertebra	UBERON:0002412	Fragment								1	0.08	0.04
8CO326	Parnell	2012-018-	2012-18-142.17	44d5abeb-1019-40d8-bfd1-9446568bb9be	0.25 in gauge screen	TU 11	association with dated portion of Stratum V	1x1m unit intersecting and west of Feature 1. NE corner local grid coordinates: 1002.40m E, 1019.20m N	bulk sample from stratum V	V	very dense wood charcoal fragments mixed with 10YR2/1 black greasy fine sand. Abundant bone, potsherds, lithics, and fire cracked rock.	81-96		Amia calva	Amia calva	UID Cranium	Unidentified Cranium	UBERON:0003128	Fragment								1	0.02	0.02
8CO326	Parnell	2012-018-	2012-18-142.18	3b27c994-21c5-4b81-a783-456712f89bc3	0.25 in gauge screen	TU 11	association with dated portion of Stratum V	1x1m unit intersecting and west of Feature 1. NE corner local grid coordinates: 1002.40m E, 1019.20m N	bulk sample from stratum V	V	very dense wood charcoal fragments mixed with 10YR2/1 black greasy fine sand. Abundant bone, potsherds, lithics, and fire cracked rock.	81-96		Apalone ferox	Apalone ferox	Carapace/Plastron	Carapace/Plastron	UBERON:0008271	Fragment						3	1 Calcined; 2 burned gray	3	0.18	0.18
8CO326	Parnell	2012-018-	2012-18-142.19	ccfa43b9-78d2-46d3-a006-1d3be912e46d	0.25 in gauge screen	TU 11	association with dated portion of Stratum V	1x1m unit intersecting and west of Feature 1. NE corner local grid coordinates: 1002.40m E, 1019.20m N	bulk sample from stratum V	V	very dense wood charcoal fragments mixed with 10YR2/1 black greasy fine sand. Abundant bone, potsherds, lithics, and fire cracked rock.	81-96		Aves	Aves	Long Bone	Long Bone	UBERON:0002495	Shaft Fragment								2	0.25	0.11	Three pieces, two of which articulate. All are probably fom the same element, perhaps a tarsometarsus
8CO326	Parnell	2012-018-	2012-18-142.20	52839345-850a-4428-b6a1-5c1ecf259217	0.25 in gauge screen	TU 11	association with dated portion of Stratum V	1x1m unit intersecting and west of Feature 1. NE corner local grid coordinates: 1002.40m E, 1019.20m N	bulk sample from stratum V	V	very dense wood charcoal fragments mixed with 10YR2/1 black greasy fine sand. Abundant bone, potsherds, lithics, and fire cracked rock.	81-96		Aves	Aves	Tarsometarsus	Tarsometarsus	UBERON:0008195	Shaft Fragment				1	Shaped	1	Burned blue-gray	1	0.25	0.14	Modified. Burned blue-gray, and based on cross-section, probably a tarsometatarsus from a turkey
8CO326	Parnell	2012-018-	2012-18-142.21	f1ab5d8a-c6a2-423c-ad54-90aecfab87ed	0.25 in gauge screen	TU 11	association with dated portion of Stratum V	1x1m unit intersecting and west of Feature 1. NE corner local grid coordinates: 1002.40m E, 1019.20m N	bulk sample from stratum V	V	very dense wood charcoal fragments mixed with 10YR2/1 black greasy fine sand. Abundant bone, potsherds, lithics, and fire cracked rock.	81-96		Carangidae	Carangidae	Caudal Vertebra	Caudal Vertebra	UBERON:0001095	Whole								1	0.05	0.05
8CO326	Parnell	2012-018-	2012-18-142.22	25664748-5490-4d2e-aee8-c27751461d22	0.25 in gauge screen	TU 11	association with dated portion of Stratum V	1x1m unit intersecting and west of Feature 1. NE corner local grid coordinates: 1002.40m E, 1019.20m N	bulk sample from stratum V	V	very dense wood charcoal fragments mixed with 10YR2/1 black greasy fine sand. Abundant bone, potsherds, lithics, and fire cracked rock.	81-96		Carcharhinidae	Carcharhinidae	Tooth	Tooth	UBERON:0001091	Whole								1	0.05	0.05
8CO326	Parnell	2012-018-	2012-18-142.23	3f44df5b-181b-4535-a12d-6a88c16c0a9f	0.25 in gauge screen	TU 11	association with dated portion of Stratum V	1x1m unit intersecting and west of Feature 1. NE corner local grid coordinates: 1002.40m E, 1019.20m N	bulk sample from stratum V	V	very dense wood charcoal fragments mixed with 10YR2/1 black greasy fine sand. Abundant bone, potsherds, lithics, and fire cracked rock.	81-96		Centrarchidae	Centrarchidae	Dorsal Spine	Dorsal Spine	UBERON:2002261	Proximal 1/2								1	0.06	0.06
8CO326	Parnell	2012-018-	2012-18-142.24	5f630fd6-2590-453b-8526-8a795d2470d0	0.25 in gauge screen	TU 11	association with dated portion of Stratum V	1x1m unit intersecting and west of Feature 1. NE corner local grid coordinates: 1002.40m E, 1019.20m N	bulk sample from stratum V	V	very dense wood charcoal fragments mixed with 10YR2/1 black greasy fine sand. Abundant bone, potsherds, lithics, and fire cracked rock.	81-96		Gopherus polyphemus	Gopherus polyphemus	Epiplastron	Epiplastron	UBERON:0011658	Medial Fragment	R							1	6.95
8CO326	Parnell	2012-018-	2012-18-142.24	9b5fd3f3-3e40-4277-b310-db9163ec7ed7	0.25 in gauge screen	TU 11	association with dated portion of Stratum V	1x1m unit intersecting and west of Feature 1. NE corner local grid coordinates: 1002.40m E, 1019.20m N	bulk sample from stratum V	V	very dense wood charcoal fragments mixed with 10YR2/1 black greasy fine sand. Abundant bone, potsherds, lithics, and fire cracked rock.	81-96		Gopherus polyphemus	Gopherus polyphemus	Hyoplastron	Hyoplastron	UBERON:0014707	Fragment	L					1	Burned gray, blue in some places	1	6.95		Burned gray, blue in some places
8CO326	Parnell	2012-018-	2012-18-142.24	90ae8187-016c-4897-9e9f-fc89082a1708	0.25 in gauge screen	TU 11	association with dated portion of Stratum V	1x1m unit intersecting and west of Feature 1. NE corner local grid coordinates: 1002.40m E, 1019.20m N	bulk sample from stratum V	V	very dense wood charcoal fragments mixed with 10YR2/1 black greasy fine sand. Abundant bone, potsherds, lithics, and fire cracked rock.	81-96		Gopherus polyphemus	Gopherus polyphemus	Marginal	Marginal	UBERON:0011666	Fragment								2	6.95
8CO326	Parnell	2012-018-	2012-18-142.24	016ce6ed-bcda-446e-bda8-0ecb61864f51	0.25 in gauge screen	TU 11	association with dated portion of Stratum V	1x1m unit intersecting and west of Feature 1. NE corner local grid coordinates: 1002.40m E, 1019.20m N	bulk sample from stratum V	V	very dense wood charcoal fragments mixed with 10YR2/1 black greasy fine sand. Abundant bone, potsherds, lithics, and fire cracked rock.	81-96		Gopherus polyphemus	Gopherus polyphemus	Marginal #9	Marginal #9	UBERON:0011666	Whole	R							1	6.95
8CO326	Parnell	2012-018-	2012-18-142.24	61596f42-8d0e-41fa-ab3b-04fa213cfdd4	0.25 in gauge screen	TU 11	association with dated portion of Stratum V	1x1m unit intersecting and west of Feature 1. NE corner local grid coordinates: 1002.40m E, 1019.20m N	bulk sample from stratum V	V	very dense wood charcoal fragments mixed with 10YR2/1 black greasy fine sand. Abundant bone, potsherds, lithics, and fire cracked rock.	81-96		Gopherus polyphemus	Gopherus polyphemus	Vertebra	Vertebra	UBERON:0002412	Dorsal Fragment						1		1	6.95
8CO326	Parnell	2012-018-	2012-18-142.25	27bb16c0-6bf1-4091-953b-c7d0761ec5a0	0.25 in gauge screen	TU 11	association with dated portion of Stratum V	1x1m unit intersecting and west of Feature 1. NE corner local grid coordinates: 1002.40m E, 1019.20m N	bulk sample from stratum V	V	very dense wood charcoal fragments mixed with 10YR2/1 black greasy fine sand. Abundant bone, potsherds, lithics, and fire cracked rock.	81-96		Kinosternidae	Kinosternidae	Pleural	Pleural	UBERON:0011667	Fragment						1	Calcined	1	0.04	0.04	Calcined
8CO326	Parnell	2012-018-	2012-18-142.26	03374e1e-1a08-4a09-bb42-e3d2939c5bbf	0.25 in gauge screen	TU 11	association with dated portion of Stratum V	1x1m unit intersecting and west of Feature 1. NE corner local grid coordinates: 1002.40m E, 1019.20m N	bulk sample from stratum V	V	very dense wood charcoal fragments mixed with 10YR2/1 black greasy fine sand. Abundant bone, potsherds, lithics, and fire cracked rock.	81-96		Kinosternon cf. subrubrum	Kinosternon cf. subrubrum	Marginal #3	Marginal #3	UBERON:0011666	Nearly Whole	L					1	Calcined	1	0.12	0.12	Calcined
8CO326	Parnell	2012-018-	2012-18-142.27	ae2ffffb-b498-4186-957e-dcb5f72947cf	0.25 in gauge screen	TU 11	association with dated portion of Stratum V	1x1m unit intersecting and west of Feature 1. NE corner local grid coordinates: 1002.40m E, 1019.20m N	bulk sample from stratum V	V	very dense wood charcoal fragments mixed with 10YR2/1 black greasy fine sand. Abundant bone, potsherds, lithics, and fire cracked rock.	81-96		Lepisosteus sp.	Lepisosteus sp.	Vertebra	Vertebra	UBERON:0002412	Nearly Whole								1	0.05	0.05
8CO326	Parnell	2012-018-	2012-18-142.28	e94b1549-a330-4f8c-ab78-048eb626379e	0.25 in gauge screen	TU 11	association with dated portion of Stratum V	1x1m unit intersecting and west of Feature 1. NE corner local grid coordinates: 1002.40m E, 1019.20m N	bulk sample from stratum V	V	very dense wood charcoal fragments mixed with 10YR2/1 black greasy fine sand. Abundant bone, potsherds, lithics, and fire cracked rock.	81-96		Meleagris gallapavo	Meleagris gallapavo	Humerus	Humerus	UBERON:0004250	Deltoid Crest	L							1	2.22
8CO326	Parnell	2012-018-	2012-18-142.28	0b21cfca-cca3-408d-a07f-5596639295fc	0.25 in gauge screen	TU 11	association with dated portion of Stratum V	1x1m unit intersecting and west of Feature 1. NE corner local grid coordinates: 1002.40m E, 1019.20m N	bulk sample from stratum V	V	very dense wood charcoal fragments mixed with 10YR2/1 black greasy fine sand. Abundant bone, potsherds, lithics, and fire cracked rock.	81-96		Meleagris gallapavo	Meleagris gallapavo	Radius	Radius	UBERON:0001423	Proximal 1/4	?							1	2.22		Crumbled before I could side it
8CO326	Parnell	2012-018-	2012-18-142.28	14577bae-af97-42dc-957b-969a5ae4c1f4	0.25 in gauge screen	TU 11	association with dated portion of Stratum V	1x1m unit intersecting and west of Feature 1. NE corner local grid coordinates: 1002.40m E, 1019.20m N	bulk sample from stratum V	V	very dense wood charcoal fragments mixed with 10YR2/1 black greasy fine sand. Abundant bone, potsherds, lithics, and fire cracked rock.	81-96		Meleagris gallapavo	Meleagris gallapavo	Tarsometarsus	Tarsometarsus	UBERON:0008195	Spur	R							1	2.22
8CO326	Parnell	2012-018-	2012-18-142.28	5815869a-d7c8-4f79-b9c6-977c911285c4	0.25 in gauge screen	TU 11	association with dated portion of Stratum V	1x1m unit intersecting and west of Feature 1. NE corner local grid coordinates: 1002.40m E, 1019.20m N	bulk sample from stratum V	V	very dense wood charcoal fragments mixed with 10YR2/1 black greasy fine sand. Abundant bone, potsherds, lithics, and fire cracked rock.	81-96		Meleagris gallapavo	Meleagris gallapavo	Tarsometarsus	Tarsometarsus	UBERON:0008195	Shaft Fragment								2	2.22
8CO326	Parnell	2012-018-	2012-18-142.29	3d87ba56-c0bb-4dd4-a780-b30d170fc9b5	0.25 in gauge screen	TU 11	association with dated portion of Stratum V	1x1m unit intersecting and west of Feature 1. NE corner local grid coordinates: 1002.40m E, 1019.20m N	bulk sample from stratum V	V	very dense wood charcoal fragments mixed with 10YR2/1 black greasy fine sand. Abundant bone, potsherds, lithics, and fire cracked rock.	81-96		Micropterus salmoides	Micropterus salmoides	Dentary	Dentary	UBERON:0004742	Medial Fragment								2	0.18	0.18
8CO326	Parnell	2012-018-	2012-18-142.30	8e673ce1-172c-4a56-8f91-48737df8e2e4	0.25 in gauge screen	TU 11	association with dated portion of Stratum V	1x1m unit intersecting and west of Feature 1. NE corner local grid coordinates: 1002.40m E, 1019.20m N	bulk sample from stratum V	V	very dense wood charcoal fragments mixed with 10YR2/1 black greasy fine sand. Abundant bone, potsherds, lithics, and fire cracked rock.	81-96		Mugil sp.	Mugil sp.	Vertebra	Vertebra	UBERON:0002412	Nearly Whole								3	0.38	0.38
8CO326	Parnell	2012-018-	2012-18-142.31	3c78cc27-2986-4997-9720-c08921ba4a34	0.25 in gauge screen	TU 11	association with dated portion of Stratum V	1x1m unit intersecting and west of Feature 1. NE corner local grid coordinates: 1002.40m E, 1019.20m N	bulk sample from stratum V	V	very dense wood charcoal fragments mixed with 10YR2/1 black greasy fine sand. Abundant bone, potsherds, lithics, and fire cracked rock.	81-96		Odocoileus virginianus	Odocoileus virginianus	7th Cervical Vertebra	7th Cervical Vertebra	UBERON:0004616	Whole								1	702.62		Three articulating pieces
8CO326	Parnell	2012-018-	2012-18-142.31	4fba0331-21fe-44a5-9db8-addcb4aae15a	0.25 in gauge screen	TU 11	association with dated portion of Stratum V	1x1m unit intersecting and west of Feature 1. NE corner local grid coordinates: 1002.40m E, 1019.20m N	bulk sample from stratum V	V	very dense wood charcoal fragments mixed with 10YR2/1 black greasy fine sand. Abundant bone, potsherds, lithics, and fire cracked rock.	81-96		Odocoileus virginianus	Odocoileus virginianus	Acetabulum	Acetabulum	UBERON:0001269	Whole	L							1	702.62		Two articulating pieces, also includes parts of ilium and ischium
8CO326	Parnell	2012-018-	2012-18-142.31	9e722b44-20d6-43b4-abb2-e3eb80c8f130	0.25 in gauge screen	TU 11	association with dated portion of Stratum V	1x1m unit intersecting and west of Feature 1. NE corner local grid coordinates: 1002.40m E, 1019.20m N	bulk sample from stratum V	V	very dense wood charcoal fragments mixed with 10YR2/1 black greasy fine sand. Abundant bone, potsherds, lithics, and fire cracked rock.	81-96		Odocoileus virginianus	Odocoileus virginianus	Acetabulum	Acetabulum	UBERON:0001269	Whole	R							1	702.62		Three articulating pieces, also includes parts of ilium and ischium
8CO326	Parnell	2012-018-	2012-18-142.31	2bd8f13d-4f03-451a-aaae-d2066204adcd	0.25 in gauge screen	TU 11	association with dated portion of Stratum V	1x1m unit intersecting and west of Feature 1. NE corner local grid coordinates: 1002.40m E, 1019.20m N	bulk sample from stratum V	V	very dense wood charcoal fragments mixed with 10YR2/1 black greasy fine sand. Abundant bone, potsherds, lithics, and fire cracked rock.	81-96		Odocoileus virginianus	Odocoileus virginianus	Astragalus	Astragalus	UBERON:0002395	Whole	L							1	702.62
8CO326	Parnell	2012-018-	2012-18-142.31	ab6aafe3-5c68-4dc1-9327-5f930abb0c9b	0.25 in gauge screen	TU 11	association with dated portion of Stratum V	1x1m unit intersecting and west of Feature 1. NE corner local grid coordinates: 1002.40m E, 1019.20m N	bulk sample from stratum V	V	very dense wood charcoal fragments mixed with 10YR2/1 black greasy fine sand. Abundant bone, potsherds, lithics, and fire cracked rock.	81-96		Odocoileus virginianus	Odocoileus virginianus	Cervical Vertebra	Cervical Vertebra	UBERON:0002413	Nearly Whole								1	702.62
8CO326	Parnell	2012-018-	2012-18-142.31	8b7fd103-775c-47b5-a6cb-1406357e125c	0.25 in gauge screen	TU 11	association with dated portion of Stratum V	1x1m unit intersecting and west of Feature 1. NE corner local grid coordinates: 1002.40m E, 1019.20m N	bulk sample from stratum V	V	very dense wood charcoal fragments mixed with 10YR2/1 black greasy fine sand. Abundant bone, potsherds, lithics, and fire cracked rock.	81-96		Odocoileus virginianus	Odocoileus virginianus	Femur	Femur	UBERON:0003826	Distal Epiphysis	L	No						1	702.62
8CO326	Parnell	2012-018-	2012-18-142.31	8f7d9b74-a928-4b47-a907-cce9b127889a	0.25 in gauge screen	TU 11	association with dated portion of Stratum V	1x1m unit intersecting and west of Feature 1. NE corner local grid coordinates: 1002.40m E, 1019.20m N	bulk sample from stratum V	V	very dense wood charcoal fragments mixed with 10YR2/1 black greasy fine sand. Abundant bone, potsherds, lithics, and fire cracked rock.	81-96		Odocoileus virginianus	Odocoileus virginianus	Femur	Femur	UBERON:0003826	Shaft Fragment	R							1	702.62
8CO326	Parnell	2012-018-	2012-18-142.31	c4bd7f4e-0a91-4b98-af6c-2878ba180a07	0.25 in gauge screen	TU 11	association with dated portion of Stratum V	1x1m unit intersecting and west of Feature 1. NE corner local grid coordinates: 1002.40m E, 1019.20m N	bulk sample from stratum V	V	very dense wood charcoal fragments mixed with 10YR2/1 black greasy fine sand. Abundant bone, potsherds, lithics, and fire cracked rock.	81-96		Odocoileus virginianus	Odocoileus virginianus	Fibula	Fibula	UBERON:0001446	Whole	L							1	702.62		Distal element
8CO326	Parnell	2012-018-	2012-18-142.31	400cb793-6d5e-4628-9668-5e2217aa7135	0.25 in gauge screen	TU 11	association with dated portion of Stratum V	1x1m unit intersecting and west of Feature 1. NE corner local grid coordinates: 1002.40m E, 1019.20m N	bulk sample from stratum V	V	very dense wood charcoal fragments mixed with 10YR2/1 black greasy fine sand. Abundant bone, potsherds, lithics, and fire cracked rock.	81-96		Odocoileus virginianus	Odocoileus virginianus	Humerus	Humerus	UBERON:0004250	Distal 1/4	L							2	702.62
8CO326	Parnell	2012-018-	2012-18-142.31	2d3148af-af59-40db-9d8b-ed29ed47460d	0.25 in gauge screen	TU 11	association with dated portion of Stratum V	1x1m unit intersecting and west of Feature 1. NE corner local grid coordinates: 1002.40m E, 1019.20m N	bulk sample from stratum V	V	very dense wood charcoal fragments mixed with 10YR2/1 black greasy fine sand. Abundant bone, potsherds, lithics, and fire cracked rock.	81-96		Odocoileus virginianus	Odocoileus virginianus	Humerus	Humerus	UBERON:0004250	Shaft Fragment	R							1	702.62		Pretty sure this is a right
8CO326	Parnell	2012-018-	2012-18-142.31	76e78091-0be0-4ae2-8cae-2803ed823ec4	0.25 in gauge screen	TU 11	association with dated portion of Stratum V	1x1m unit intersecting and west of Feature 1. NE corner local grid coordinates: 1002.40m E, 1019.20m N	bulk sample from stratum V	V	very dense wood charcoal fragments mixed with 10YR2/1 black greasy fine sand. Abundant bone, potsherds, lithics, and fire cracked rock.	81-96		Odocoileus virginianus	Odocoileus virginianus	Ilium	Ilium	UBERON:0001273	Fragment	R							1	702.62
8CO326	Parnell	2012-018-	2012-18-142.31	22036541-5086-470b-b2c4-c334ca1195ad	0.25 in gauge screen	TU 11	association with dated portion of Stratum V	1x1m unit intersecting and west of Feature 1. NE corner local grid coordinates: 1002.40m E, 1019.20m N	bulk sample from stratum V	V	very dense wood charcoal fragments mixed with 10YR2/1 black greasy fine sand. Abundant bone, potsherds, lithics, and fire cracked rock.	81-96		Odocoileus virginianus	Odocoileus virginianus	Ilium+Acetabulum	Ilium+Acetabulum	UBERON:0001273; UBERON:0001269	Nearly Whole	R							1	702.62		Two articulating pieces
8CO326	Parnell	2012-018-	2012-18-142.31	f9d4b853-231a-4f19-ac3a-3ec97b1d4e58	0.25 in gauge screen	TU 11	association with dated portion of Stratum V	1x1m unit intersecting and west of Feature 1. NE corner local grid coordinates: 1002.40m E, 1019.20m N	bulk sample from stratum V	V	very dense wood charcoal fragments mixed with 10YR2/1 black greasy fine sand. Abundant bone, potsherds, lithics, and fire cracked rock.	81-96		Odocoileus virginianus	Odocoileus virginianus	Innominate	Innominate	UBERON:0001272	Whole	R							1	702.62		Three articulating pieces
8CO326	Parnell	2012-018-	2012-18-142.31	d6c34b61-7241-4531-ac36-f2b6591c6382	0.25 in gauge screen	TU 11	association with dated portion of Stratum V	1x1m unit intersecting and west of Feature 1. NE corner local grid coordinates: 1002.40m E, 1019.20m N	bulk sample from stratum V	V	very dense wood charcoal fragments mixed with 10YR2/1 black greasy fine sand. Abundant bone, potsherds, lithics, and fire cracked rock.	81-96		Odocoileus virginianus	Odocoileus virginianus	Innominate	Innominate	UBERON:0001272	Nearly Whole	L							1	702.62		Five articulating pieces
8CO326	Parnell	2012-018-	2012-18-142.31	ad3b0bd5-e05d-47ff-9c76-131683f6e4da	0.25 in gauge screen	TU 11	association with dated portion of Stratum V	1x1m unit intersecting and west of Feature 1. NE corner local grid coordinates: 1002.40m E, 1019.20m N	bulk sample from stratum V	V	very dense wood charcoal fragments mixed with 10YR2/1 black greasy fine sand. Abundant bone, potsherds, lithics, and fire cracked rock.	81-96		Odocoileus virginianus	Odocoileus virginianus	Ischium	Ischium	UBERON:0001274	Nearly Whole	R							1	702.62
8CO326	Parnell	2012-018-	2012-18-142.31	e0ac5d87-fab2-4b3b-9155-405e3c2c9393	0.25 in gauge screen	TU 11	association with dated portion of Stratum V	1x1m unit intersecting and west of Feature 1. NE corner local grid coordinates: 1002.40m E, 1019.20m N	bulk sample from stratum V	V	very dense wood charcoal fragments mixed with 10YR2/1 black greasy fine sand. Abundant bone, potsherds, lithics, and fire cracked rock.	81-96		Odocoileus virginianus	Odocoileus virginianus	Long Bone	Long Bone	UBERON:0002495	Shaft Fragment				1	Cutmarks	24	Majority of these are Calcined	77	702.62		Majority of these are calcined, one piece with cutmarks
8CO326	Parnell	2012-018-	2012-18-142.31	8fb29fcb-9fa3-4f5e-acc5-429afca249c5	0.25 in gauge screen	TU 11	association with dated portion of Stratum V	1x1m unit intersecting and west of Feature 1. NE corner local grid coordinates: 1002.40m E, 1019.20m N	bulk sample from stratum V	V	very dense wood charcoal fragments mixed with 10YR2/1 black greasy fine sand. Abundant bone, potsherds, lithics, and fire cracked rock.	81-96		Odocoileus virginianus	Odocoileus virginianus	Lumbar Vertebra	Lumbar Vertebra	UBERON:0002414	Nearly Whole		No						1	702.62
8CO326	Parnell	2012-018-	2012-18-142.31	815b9f38-ffd4-46a5-bd6b-e6f907cf33f9	0.25 in gauge screen	TU 11	association with dated portion of Stratum V	1x1m unit intersecting and west of Feature 1. NE corner local grid coordinates: 1002.40m E, 1019.20m N	bulk sample from stratum V	V	very dense wood charcoal fragments mixed with 10YR2/1 black greasy fine sand. Abundant bone, potsherds, lithics, and fire cracked rock.	81-96		Odocoileus virginianus	Odocoileus virginianus	Lumbar Vertebra	Lumbar Vertebra	UBERON:0002414	Body Fragment								1	702.62
8CO326	Parnell	2012-018-	2012-18-142.31	b34f667f-2170-42a2-a117-6a9455755c75	0.25 in gauge screen	TU 11	association with dated portion of Stratum V	1x1m unit intersecting and west of Feature 1. NE corner local grid coordinates: 1002.40m E, 1019.20m N	bulk sample from stratum V	V	very dense wood charcoal fragments mixed with 10YR2/1 black greasy fine sand. Abundant bone, potsherds, lithics, and fire cracked rock.	81-96		Odocoileus virginianus	Odocoileus virginianus	Lumbar Vertebra	Lumbar Vertebra	UBERON:0002414	Dorsal Fragment								1	702.62
8CO326	Parnell	2012-018-	2012-18-142.31	a2fab78a-b220-4638-9c94-e7870f2112cc	0.25 in gauge screen	TU 11	association with dated portion of Stratum V	1x1m unit intersecting and west of Feature 1. NE corner local grid coordinates: 1002.40m E, 1019.20m N	bulk sample from stratum V	V	very dense wood charcoal fragments mixed with 10YR2/1 black greasy fine sand. Abundant bone, potsherds, lithics, and fire cracked rock.	81-96		Odocoileus virginianus	Odocoileus virginianus	Lumbar Vertebra	Lumbar Vertebra	UBERON:0002414	Articular Facet								2	702.62
8CO326	Parnell	2012-018-	2012-18-142.31	58fd4b7e-8387-434f-bb56-b5ebcae201cd	0.25 in gauge screen	TU 11	association with dated portion of Stratum V	1x1m unit intersecting and west of Feature 1. NE corner local grid coordinates: 1002.40m E, 1019.20m N	bulk sample from stratum V	V	very dense wood charcoal fragments mixed with 10YR2/1 black greasy fine sand. Abundant bone, potsherds, lithics, and fire cracked rock.	81-96		Odocoileus virginianus	Odocoileus virginianus	Mandible	Mandible	UBERON:0003278	Mental Foramen+Symphasis	L							1	702.62
8CO326	Parnell	2012-018-	2012-18-142.31	ca6ec840-c722-4df1-83ff-8ac9face8c97	0.25 in gauge screen	TU 11	association with dated portion of Stratum V	1x1m unit intersecting and west of Feature 1. NE corner local grid coordinates: 1002.40m E, 1019.20m N	bulk sample from stratum V	V	very dense wood charcoal fragments mixed with 10YR2/1 black greasy fine sand. Abundant bone, potsherds, lithics, and fire cracked rock.	81-96		Odocoileus virginianus	Odocoileus virginianus	Metacarpus	Metacarpus	UBERON:0004453	Distal Epiphysis	?	No						2	702.62		These belong to the same individual
8CO326	Parnell	2012-018-	2012-18-142.31	72cf9379-e385-4e29-95b7-c087215ec5ad	0.25 in gauge screen	TU 11	association with dated portion of Stratum V	1x1m unit intersecting and west of Feature 1. NE corner local grid coordinates: 1002.40m E, 1019.20m N	bulk sample from stratum V	V	very dense wood charcoal fragments mixed with 10YR2/1 black greasy fine sand. Abundant bone, potsherds, lithics, and fire cracked rock.	81-96		Odocoileus virginianus	Odocoileus virginianus	Metacarpus	Metacarpus	UBERON:0004453	Distal 1/4	?							1	702.62
8CO326	Parnell	2012-018-	2012-18-142.31	5f0ad407-b9e3-404b-af8e-6bd68ee4b2b6	0.25 in gauge screen	TU 11	association with dated portion of Stratum V	1x1m unit intersecting and west of Feature 1. NE corner local grid coordinates: 1002.40m E, 1019.20m N	bulk sample from stratum V	V	very dense wood charcoal fragments mixed with 10YR2/1 black greasy fine sand. Abundant bone, potsherds, lithics, and fire cracked rock.	81-96		Odocoileus virginianus	Odocoileus virginianus	Metapodial	Metapodial	UBERON:0003821	Shaft Fragment								1	702.62		Posterior face, probably a metatarsus
8CO326	Parnell	2012-018-	2012-18-142.31	42334489-9f8f-42f2-8c49-e5ece0d9398b	0.25 in gauge screen	TU 11	association with dated portion of Stratum V	1x1m unit intersecting and west of Feature 1. NE corner local grid coordinates: 1002.40m E, 1019.20m N	bulk sample from stratum V	V	very dense wood charcoal fragments mixed with 10YR2/1 black greasy fine sand. Abundant bone, potsherds, lithics, and fire cracked rock.	81-96		Odocoileus virginianus	Odocoileus virginianus	Metatarsus	Metatarsus	UBERON:0000983	Proximal 1/2	L							1	702.62		Three articulating piece, articular surface not intact
8CO326	Parnell	2012-018-	2012-18-142.31	6244a162-6d45-4996-a9b7-8f4397cf0fa6	0.25 in gauge screen	TU 11	association with dated portion of Stratum V	1x1m unit intersecting and west of Feature 1. NE corner local grid coordinates: 1002.40m E, 1019.20m N	bulk sample from stratum V	V	very dense wood charcoal fragments mixed with 10YR2/1 black greasy fine sand. Abundant bone, potsherds, lithics, and fire cracked rock.	81-96		Odocoileus virginianus	Odocoileus virginianus	Metatarsus	Metatarsus	UBERON:0000983	Shaft Fragment				1	Cutmarks			2	702.62		One specimen with many fine, transverse cutmarks along groove ridge
8CO326	Parnell	2012-018-	2012-18-142.31	c858e284-4bf8-4974-8849-4110675a7836	0.25 in gauge screen	TU 11	association with dated portion of Stratum V	1x1m unit intersecting and west of Feature 1. NE corner local grid coordinates: 1002.40m E, 1019.20m N	bulk sample from stratum V	V	very dense wood charcoal fragments mixed with 10YR2/1 black greasy fine sand. Abundant bone, potsherds, lithics, and fire cracked rock.	81-96		Odocoileus virginianus	Odocoileus virginianus	Phalanx	Phalanx	UBERON:0003221	Distal 1/4								1	702.62
8CO326	Parnell	2012-018-	2012-18-142.31	4eb2ba8b-44b8-41ca-8c30-ea0f071f78bb	0.25 in gauge screen	TU 11	association with dated portion of Stratum V	1x1m unit intersecting and west of Feature 1. NE corner local grid coordinates: 1002.40m E, 1019.20m N	bulk sample from stratum V	V	very dense wood charcoal fragments mixed with 10YR2/1 black greasy fine sand. Abundant bone, potsherds, lithics, and fire cracked rock.	81-96		Odocoileus virginianus	Odocoileus virginianus	Pubis	Pubis	UBERON:0001275	Fragment								1	702.62
8CO326	Parnell	2012-018-	2012-18-142.31	96cf4225-4cef-45a6-b273-829a029c0fe5	0.25 in gauge screen	TU 11	association with dated portion of Stratum V	1x1m unit intersecting and west of Feature 1. NE corner local grid coordinates: 1002.40m E, 1019.20m N	bulk sample from stratum V	V	very dense wood charcoal fragments mixed with 10YR2/1 black greasy fine sand. Abundant bone, potsherds, lithics, and fire cracked rock.	81-96		Odocoileus virginianus	Odocoileus virginianus	Radius	Radius	UBERON:0001423	Proximal 1/2	R							1	702.62		Articulates with ulna
8CO326	Parnell	2012-018-	2012-18-142.31	4fd1c531-b184-45ce-a78d-5ec8121f9fd3	0.25 in gauge screen	TU 11	association with dated portion of Stratum V	1x1m unit intersecting and west of Feature 1. NE corner local grid coordinates: 1002.40m E, 1019.20m N	bulk sample from stratum V	V	very dense wood charcoal fragments mixed with 10YR2/1 black greasy fine sand. Abundant bone, potsherds, lithics, and fire cracked rock.	81-96		Odocoileus virginianus	Odocoileus virginianus	Radius	Radius	UBERON:0001423	Proximal 1/4	R							1	702.62		See original data notes on file in Florida Archaeology, Florida Museum of Natural History: "This individual potentially goes with IND #1 in TU 17 F. 1, 100-110."
8CO326	Parnell	2012-018-	2012-18-142.31	4398b2c4-ba29-4c9c-a6f8-a74b8ea05dd9	0.25 in gauge screen	TU 11	association with dated portion of Stratum V	1x1m unit intersecting and west of Feature 1. NE corner local grid coordinates: 1002.40m E, 1019.20m N	bulk sample from stratum V	V	very dense wood charcoal fragments mixed with 10YR2/1 black greasy fine sand. Abundant bone, potsherds, lithics, and fire cracked rock.	81-96		Odocoileus virginianus	Odocoileus virginianus	Radius	Radius	UBERON:0001423	Distal 2/3	L							1	702.62
8CO326	Parnell	2012-018-	2012-18-142.31	268a91ee-297b-47cb-bd1b-08fbf572c049	0.25 in gauge screen	TU 11	association with dated portion of Stratum V	1x1m unit intersecting and west of Feature 1. NE corner local grid coordinates: 1002.40m E, 1019.20m N	bulk sample from stratum V	V	very dense wood charcoal fragments mixed with 10YR2/1 black greasy fine sand. Abundant bone, potsherds, lithics, and fire cracked rock.	81-96		Odocoileus virginianus	Odocoileus virginianus	Radius	Radius	UBERON:0001423	Distal 1/3	L							1	702.62
8CO326	Parnell	2012-018-	2012-18-142.31	1cc8a392-b089-41f8-bbb6-8e39df884227	0.25 in gauge screen	TU 11	association with dated portion of Stratum V	1x1m unit intersecting and west of Feature 1. NE corner local grid coordinates: 1002.40m E, 1019.20m N	bulk sample from stratum V	V	very dense wood charcoal fragments mixed with 10YR2/1 black greasy fine sand. Abundant bone, potsherds, lithics, and fire cracked rock.	81-96		Odocoileus virginianus	Odocoileus virginianus	Radius	Radius	UBERON:0001423	Shaft Fragment	R							1	702.62
8CO326	Parnell	2012-018-	2012-18-142.31	67a3b15b-a743-44c8-a670-6545e4b5ecfb	0.25 in gauge screen	TU 11	association with dated portion of Stratum V	1x1m unit intersecting and west of Feature 1. NE corner local grid coordinates: 1002.40m E, 1019.20m N	bulk sample from stratum V	V	very dense wood charcoal fragments mixed with 10YR2/1 black greasy fine sand. Abundant bone, potsherds, lithics, and fire cracked rock.	81-96		Odocoileus virginianus	Odocoileus virginianus	Radius	Radius	UBERON:0001423	Shaft Fragment	R							1	702.62
8CO326	Parnell	2012-018-	2012-18-142.31	072a8778-d10a-45a2-9dcb-2302b0bc856f	0.25 in gauge screen	TU 11	association with dated portion of Stratum V	1x1m unit intersecting and west of Feature 1. NE corner local grid coordinates: 1002.40m E, 1019.20m N	bulk sample from stratum V	V	very dense wood charcoal fragments mixed with 10YR2/1 black greasy fine sand. Abundant bone, potsherds, lithics, and fire cracked rock.	81-96		Odocoileus virginianus	Odocoileus virginianus	Rib	Rib	UBERON:0002228	Medial Fragment								5	702.62
8CO326	Parnell	2012-018-	2012-18-142.31	504c310b-7233-4fe9-b1f2-f9f5541f00a3	0.25 in gauge screen	TU 11	association with dated portion of Stratum V	1x1m unit intersecting and west of Feature 1. NE corner local grid coordinates: 1002.40m E, 1019.20m N	bulk sample from stratum V	V	very dense wood charcoal fragments mixed with 10YR2/1 black greasy fine sand. Abundant bone, potsherds, lithics, and fire cracked rock.	81-96		Odocoileus virginianus	Odocoileus virginianus	Rib	Rib	UBERON:0002228	Proximal 1/4								1	702.62
8CO326	Parnell	2012-018-	2012-18-142.31	d420bebd-1781-4ae8-81a3-9810b2275dd4	0.25 in gauge screen	TU 11	association with dated portion of Stratum V	1x1m unit intersecting and west of Feature 1. NE corner local grid coordinates: 1002.40m E, 1019.20m N	bulk sample from stratum V	V	very dense wood charcoal fragments mixed with 10YR2/1 black greasy fine sand. Abundant bone, potsherds, lithics, and fire cracked rock.	81-96		Odocoileus virginianus	Odocoileus virginianus	Rib	Rib	UBERON:0002228	Proximal 1/8						1	Calcined	2	702.62		Calcined
8CO326	Parnell	2012-018-	2012-18-142.31	471a8402-797a-40f9-b95e-56fcd684283c	0.25 in gauge screen	TU 11	association with dated portion of Stratum V	1x1m unit intersecting and west of Feature 1. NE corner local grid coordinates: 1002.40m E, 1019.20m N	bulk sample from stratum V	V	very dense wood charcoal fragments mixed with 10YR2/1 black greasy fine sand. Abundant bone, potsherds, lithics, and fire cracked rock.	81-96		Odocoileus virginianus	Odocoileus virginianus	Sacrum	Sacrum	UBERON:0003690	Nearly Whole								1	702.62		Nine articulating pieces
8CO326	Parnell	2012-018-	2012-18-142.31	ed257fb4-4743-4ecb-a012-638ef2e7c041	0.25 in gauge screen	TU 11	association with dated portion of Stratum V	1x1m unit intersecting and west of Feature 1. NE corner local grid coordinates: 1002.40m E, 1019.20m N	bulk sample from stratum V	V	very dense wood charcoal fragments mixed with 10YR2/1 black greasy fine sand. Abundant bone, potsherds, lithics, and fire cracked rock.	81-96		Odocoileus virginianus	Odocoileus virginianus	Sacrum	Sacrum	UBERON:0003690	Base Fragment								1	702.62
8CO326	Parnell	2012-018-	2012-18-142.31	877164da-abb8-4510-a5ac-13fca06cd6e7	0.25 in gauge screen	TU 11	association with dated portion of Stratum V	1x1m unit intersecting and west of Feature 1. NE corner local grid coordinates: 1002.40m E, 1019.20m N	bulk sample from stratum V	V	very dense wood charcoal fragments mixed with 10YR2/1 black greasy fine sand. Abundant bone, potsherds, lithics, and fire cracked rock.	81-96		Odocoileus virginianus	Odocoileus virginianus	Scapula	Scapula	UBERON:0006849	Spine Fragment	L							1	702.62		Two articulating pieces
8CO326	Parnell	2012-018-	2012-18-142.31	705d61fd-86ba-45e5-aabf-abe5eb571a04	0.25 in gauge screen	TU 11	association with dated portion of Stratum V	1x1m unit intersecting and west of Feature 1. NE corner local grid coordinates: 1002.40m E, 1019.20m N	bulk sample from stratum V	V	very dense wood charcoal fragments mixed with 10YR2/1 black greasy fine sand. Abundant bone, potsherds, lithics, and fire cracked rock.	81-96		Odocoileus virginianus	Odocoileus virginianus	Scapula	Scapula	UBERON:0006849	Glenoid Fossa	R							1	702.62
8CO326	Parnell	2012-018-	2012-18-142.31	e0fdec17-ab79-461c-bfcf-8998e07bf6cd	0.25 in gauge screen	TU 11	association with dated portion of Stratum V	1x1m unit intersecting and west of Feature 1. NE corner local grid coordinates: 1002.40m E, 1019.20m N	bulk sample from stratum V	V	very dense wood charcoal fragments mixed with 10YR2/1 black greasy fine sand. Abundant bone, potsherds, lithics, and fire cracked rock.	81-96		Odocoileus virginianus	Odocoileus virginianus	Scapula	Scapula	UBERON:0006849	Caudal Border	L							1	702.62		Two articulating pieces
8CO326	Parnell	2012-018-	2012-18-142.31	d210e6a1-4fd2-47a7-be4c-0d154bcb8296	0.25 in gauge screen	TU 11	association with dated portion of Stratum V	1x1m unit intersecting and west of Feature 1. NE corner local grid coordinates: 1002.40m E, 1019.20m N	bulk sample from stratum V	V	very dense wood charcoal fragments mixed with 10YR2/1 black greasy fine sand. Abundant bone, potsherds, lithics, and fire cracked rock.	81-96		Odocoileus virginianus	Odocoileus virginianus	Thoracic Vertebra	Thoracic Vertebra	UBERON:0002347	Nearly Whole		No						1	702.62
8CO326	Parnell	2012-018-	2012-18-142.31	90c3c5e2-8f2a-4cc7-87e5-e85eb0387b54	0.25 in gauge screen	TU 11	association with dated portion of Stratum V	1x1m unit intersecting and west of Feature 1. NE corner local grid coordinates: 1002.40m E, 1019.20m N	bulk sample from stratum V	V	very dense wood charcoal fragments mixed with 10YR2/1 black greasy fine sand. Abundant bone, potsherds, lithics, and fire cracked rock.	81-96		Odocoileus virginianus	Odocoileus virginianus	Thoracic Vertebra	Thoracic Vertebra	UBERON:0002347	Spinous Process								3	702.62
8CO326	Parnell	2012-018-	2012-18-142.31	e89e7f2e-1bad-4496-826a-a19c2ef85a41	0.25 in gauge screen	TU 11	association with dated portion of Stratum V	1x1m unit intersecting and west of Feature 1. NE corner local grid coordinates: 1002.40m E, 1019.20m N	bulk sample from stratum V	V	very dense wood charcoal fragments mixed with 10YR2/1 black greasy fine sand. Abundant bone, potsherds, lithics, and fire cracked rock.	81-96		Odocoileus virginianus	Odocoileus virginianus	Tibia	Tibia	UBERON:0000979	Proximal 1/4	R							1	702.62
8CO326	Parnell	2012-018-	2012-18-142.31	1714d2ac-ab89-4597-a8d0-f03d67ac7da2	0.25 in gauge screen	TU 11	association with dated portion of Stratum V	1x1m unit intersecting and west of Feature 1. NE corner local grid coordinates: 1002.40m E, 1019.20m N	bulk sample from stratum V	V	very dense wood charcoal fragments mixed with 10YR2/1 black greasy fine sand. Abundant bone, potsherds, lithics, and fire cracked rock.	81-96		Odocoileus virginianus	Odocoileus virginianus	Tibia	Tibia	UBERON:0000979	Proximal 1/3	R							1	702.62		See original data notes on file in Florida Archaeology, Florida Museum of Natural History: "This individual potentially goes with IND #1 in TU17 F. 1, 90-100."
8CO326	Parnell	2012-018-	2012-18-142.31	bafd1765-2622-42dc-bdc6-eacab4d0cf27	0.25 in gauge screen	TU 11	association with dated portion of Stratum V	1x1m unit intersecting and west of Feature 1. NE corner local grid coordinates: 1002.40m E, 1019.20m N	bulk sample from stratum V	V	very dense wood charcoal fragments mixed with 10YR2/1 black greasy fine sand. Abundant bone, potsherds, lithics, and fire cracked rock.	81-96		Odocoileus virginianus	Odocoileus virginianus	Tibia	Tibia	UBERON:0000979	Proximal 1/4	R	No						1	702.62		Two articulating pieces
8CO326	Parnell	2012-018-	2012-18-142.31	659b10bc-7b9c-4434-9ac7-6a4628849550	0.25 in gauge screen	TU 11	association with dated portion of Stratum V	1x1m unit intersecting and west of Feature 1. NE corner local grid coordinates: 1002.40m E, 1019.20m N	bulk sample from stratum V	V	very dense wood charcoal fragments mixed with 10YR2/1 black greasy fine sand. Abundant bone, potsherds, lithics, and fire cracked rock.	81-96		Odocoileus virginianus	Odocoileus virginianus	Tibia	Tibia	UBERON:0000979	Proximal 1/3	L							1	702.62		Not the same individual, cutmarks are from excavation
8CO326	Parnell	2012-018-	2012-18-142.31	ae53daff-707e-4942-a5bd-9857cf75a7e8	0.25 in gauge screen	TU 11	association with dated portion of Stratum V	1x1m unit intersecting and west of Feature 1. NE corner local grid coordinates: 1002.40m E, 1019.20m N	bulk sample from stratum V	V	very dense wood charcoal fragments mixed with 10YR2/1 black greasy fine sand. Abundant bone, potsherds, lithics, and fire cracked rock.	81-96		Odocoileus virginianus	Odocoileus virginianus	Tibia	Tibia	UBERON:0000979	Proximal 1/4	R	No						1	702.62		See original data notes on file in Florida Archaeology, Florida Museum of Natural History: "This individual potentially goes with IND #2 from TU 17 F. 1, 90-100."
8CO326	Parnell	2012-018-	2012-18-142.31	3c8ba2a1-650d-493f-9c0c-1bb3c616dd63	0.25 in gauge screen	TU 11	association with dated portion of Stratum V	1x1m unit intersecting and west of Feature 1. NE corner local grid coordinates: 1002.40m E, 1019.20m N	bulk sample from stratum V	V	very dense wood charcoal fragments mixed with 10YR2/1 black greasy fine sand. Abundant bone, potsherds, lithics, and fire cracked rock.	81-96		Odocoileus virginianus	Odocoileus virginianus	Tibia	Tibia	UBERON:0000979	Distal 1/4	L	No						1	702.62		See original data notes on file in Florida Archaeology, Florida Museum of Natural History: "This individual potentially goes with IND #3 from TU 17 F.1, 90-100."
8CO326	Parnell	2012-018-	2012-18-142.31	bf879691-657b-4fc9-8917-a8aa1a14262b	0.25 in gauge screen	TU 11	association with dated portion of Stratum V	1x1m unit intersecting and west of Feature 1. NE corner local grid coordinates: 1002.40m E, 1019.20m N	bulk sample from stratum V	V	very dense wood charcoal fragments mixed with 10YR2/1 black greasy fine sand. Abundant bone, potsherds, lithics, and fire cracked rock.	81-96		Odocoileus virginianus	Odocoileus virginianus	Tibia	Tibia	UBERON:0000979	Distal 1/8	L	No						1	702.62		This epiphysis doesn't articulate with the above shaft
8CO326	Parnell	2012-018-	2012-18-142.31	f426d8ad-b368-41b3-ae7e-9dbe916f9f02	0.25 in gauge screen	TU 11	association with dated portion of Stratum V	1x1m unit intersecting and west of Feature 1. NE corner local grid coordinates: 1002.40m E, 1019.20m N	bulk sample from stratum V	V	very dense wood charcoal fragments mixed with 10YR2/1 black greasy fine sand. Abundant bone, potsherds, lithics, and fire cracked rock.	81-96		Odocoileus virginianus	Odocoileus virginianus	Tibia	Tibia	UBERON:0000979	Distal 1/8	R					1	Calcined	1	702.62		Calcined
8CO326	Parnell	2012-018-	2012-18-142.31	3409a4d7-0855-4b70-b703-22346f08a148	0.25 in gauge screen	TU 11	association with dated portion of Stratum V	1x1m unit intersecting and west of Feature 1. NE corner local grid coordinates: 1002.40m E, 1019.20m N	bulk sample from stratum V	V	very dense wood charcoal fragments mixed with 10YR2/1 black greasy fine sand. Abundant bone, potsherds, lithics, and fire cracked rock.	81-96		Odocoileus virginianus	Odocoileus virginianus	Tibia	Tibia	UBERON:0000979	Distal 1/8	R							1	702.62
8CO326	Parnell	2012-018-	2012-18-142.31	718d142b-9fba-4f54-a81a-4520a5981871	0.25 in gauge screen	TU 11	association with dated portion of Stratum V	1x1m unit intersecting and west of Feature 1. NE corner local grid coordinates: 1002.40m E, 1019.20m N	bulk sample from stratum V	V	very dense wood charcoal fragments mixed with 10YR2/1 black greasy fine sand. Abundant bone, potsherds, lithics, and fire cracked rock.	81-96		Odocoileus virginianus	Odocoileus virginianus	Tibia	Tibia	UBERON:0000979	Nutrient Foramen	R							1	702.62		See original data notes on file in Florida Archaeology, Florida Museum of Natural History: "Two articulating pieces, this individual potentially belongs to IND #2 in TU 17 F.1 100-110."
8CO326	Parnell	2012-018-	2012-18-142.31	423fc8ef-efd8-4880-81c7-d42d5d212906	0.25 in gauge screen	TU 11	association with dated portion of Stratum V	1x1m unit intersecting and west of Feature 1. NE corner local grid coordinates: 1002.40m E, 1019.20m N	bulk sample from stratum V	V	very dense wood charcoal fragments mixed with 10YR2/1 black greasy fine sand. Abundant bone, potsherds, lithics, and fire cracked rock.	81-96		Odocoileus virginianus	Odocoileus virginianus	Tibia	Tibia	UBERON:0000979	Medial Face	R			1	Cutmarks			1	702.62		Two articulating pieces, several shallow transverse and some diagonal cutmarks just below tibial crest on medial face
8CO326	Parnell	2012-018-	2012-18-142.31	a8c91e28-3959-4d8b-9276-808820b77f7c	0.25 in gauge screen	TU 11	association with dated portion of Stratum V	1x1m unit intersecting and west of Feature 1. NE corner local grid coordinates: 1002.40m E, 1019.20m N	bulk sample from stratum V	V	very dense wood charcoal fragments mixed with 10YR2/1 black greasy fine sand. Abundant bone, potsherds, lithics, and fire cracked rock.	81-96		Odocoileus virginianus	Odocoileus virginianus	Tibia	Tibia	UBERON:0000979	Shaft Fragment	R					1	Burned black	1	702.62		Burned black
8CO326	Parnell	2012-018-	2012-18-142.31	be5f5107-06df-414c-900a-f71340cdcdc0	0.25 in gauge screen	TU 11	association with dated portion of Stratum V	1x1m unit intersecting and west of Feature 1. NE corner local grid coordinates: 1002.40m E, 1019.20m N	bulk sample from stratum V	V	very dense wood charcoal fragments mixed with 10YR2/1 black greasy fine sand. Abundant bone, potsherds, lithics, and fire cracked rock.	81-96		Odocoileus virginianus	Odocoileus virginianus	UID Bone	Unidentified Bone	UBERON:0001474	Fragment						36	Majority of these are Calcined	178	702.62		Majority of these are calcined
8CO326	Parnell	2012-018-	2012-18-142.31	55b9802b-59af-4bff-9d05-aab568d8e99c	0.25 in gauge screen	TU 11	association with dated portion of Stratum V	1x1m unit intersecting and west of Feature 1. NE corner local grid coordinates: 1002.40m E, 1019.20m N	bulk sample from stratum V	V	very dense wood charcoal fragments mixed with 10YR2/1 black greasy fine sand. Abundant bone, potsherds, lithics, and fire cracked rock.	81-96		Odocoileus virginianus	Odocoileus virginianus	Ulna	Ulna	UBERON:0001424	Trochlear Notch	R							1	702.62
8CO326	Parnell	2012-018-	2012-18-142.31	a0fbfe1b-e217-44b5-b770-8b9b9cada035	0.25 in gauge screen	TU 11	association with dated portion of Stratum V	1x1m unit intersecting and west of Feature 1. NE corner local grid coordinates: 1002.40m E, 1019.20m N	bulk sample from stratum V	V	very dense wood charcoal fragments mixed with 10YR2/1 black greasy fine sand. Abundant bone, potsherds, lithics, and fire cracked rock.	81-96		Odocoileus virginianus	Odocoileus virginianus	Vertebra	Vertebra	UBERON:0002412	Articular Facet								1	702.62		Two articulating pieces
8CO326	Parnell	2012-018-	2012-18-142.31	28629489-bce5-4ca9-abbe-3edcfd5ec430	0.25 in gauge screen	TU 11	association with dated portion of Stratum V	1x1m unit intersecting and west of Feature 1. NE corner local grid coordinates: 1002.40m E, 1019.20m N	bulk sample from stratum V	V	very dense wood charcoal fragments mixed with 10YR2/1 black greasy fine sand. Abundant bone, potsherds, lithics, and fire cracked rock.	81-96		Odocoileus virginianus	Odocoileus virginianus	Vertebra	Vertebra	UBERON:0002412	Fragment								1	702.62
8CO326	Parnell	2012-018-	2012-18-142.32	ea4d43bb-7e05-45ae-ae74-3a03770ee0fc	0.25 in gauge screen	TU 11	association with dated portion of Stratum V	1x1m unit intersecting and west of Feature 1. NE corner local grid coordinates: 1002.40m E, 1019.20m N	bulk sample from stratum V	V	very dense wood charcoal fragments mixed with 10YR2/1 black greasy fine sand. Abundant bone, potsherds, lithics, and fire cracked rock.	81-96		Pseudemys sp.	Pseudemys sp.	Epiplastron	Epiplastron	UBERON:0011658	Whole	L							1	34.62
8CO326	Parnell	2012-018-	2012-18-142.32	f3c8457d-e7ee-4b66-8722-364aec32db50	0.25 in gauge screen	TU 11	association with dated portion of Stratum V	1x1m unit intersecting and west of Feature 1. NE corner local grid coordinates: 1002.40m E, 1019.20m N	bulk sample from stratum V	V	very dense wood charcoal fragments mixed with 10YR2/1 black greasy fine sand. Abundant bone, potsherds, lithics, and fire cracked rock.	81-96		Pseudemys sp.	Pseudemys sp.	Hyo/Hypoplastron	Hyoplastron/Hypoplastron	UBERON:0014707; UBERON:0011660	Fragment								4	34.62		One with two articulating pieces
8CO326	Parnell	2012-018-	2012-18-142.32	4bfddeb7-0ecd-4b52-bec3-7e00cc4726cd	0.25 in gauge screen	TU 11	association with dated portion of Stratum V	1x1m unit intersecting and west of Feature 1. NE corner local grid coordinates: 1002.40m E, 1019.20m N	bulk sample from stratum V	V	very dense wood charcoal fragments mixed with 10YR2/1 black greasy fine sand. Abundant bone, potsherds, lithics, and fire cracked rock.	81-96		Pseudemys sp.	Pseudemys sp.	Hypoplastron	Hypoplastron	UBERON:0011660	Fragment								1	34.62		Very thick/big turtle
8CO326	Parnell	2012-018-	2012-18-142.32	66da5a55-1c1a-4375-85a0-836ca2887cfb	0.25 in gauge screen	TU 11	association with dated portion of Stratum V	1x1m unit intersecting and west of Feature 1. NE corner local grid coordinates: 1002.40m E, 1019.20m N	bulk sample from stratum V	V	very dense wood charcoal fragments mixed with 10YR2/1 black greasy fine sand. Abundant bone, potsherds, lithics, and fire cracked rock.	81-96			Pseudemys sp.	Hypoplastron	Hypoplastron	UBERON:0011660	Fragment	L					1	Calcined	1	34.62		Calcined, two articulating pieces
8CO326	Parnell	2012-018-	2012-18-142.32	0a70efde-7f56-4720-a403-a8ee8af62437	0.25 in gauge screen	TU 11	association with dated portion of Stratum V	1x1m unit intersecting and west of Feature 1. NE corner local grid coordinates: 1002.40m E, 1019.20m N	bulk sample from stratum V	V	very dense wood charcoal fragments mixed with 10YR2/1 black greasy fine sand. Abundant bone, potsherds, lithics, and fire cracked rock.	81-96		Pseudemys sp.	Pseudemys sp.	Ilium	Ilium	UBERON:0001273	Distal 1/4								1	34.62
8CO326	Parnell	2012-018-	2012-18-142.32	2fad325c-a514-4302-abf4-9b3dc51cc383	0.25 in gauge screen	TU 11	association with dated portion of Stratum V	1x1m unit intersecting and west of Feature 1. NE corner local grid coordinates: 1002.40m E, 1019.20m N	bulk sample from stratum V	V	very dense wood charcoal fragments mixed with 10YR2/1 black greasy fine sand. Abundant bone, potsherds, lithics, and fire cracked rock.	81-96		Pseudemys sp.	Pseudemys sp.	Marginal #9	Marginal #9	UBERON:0011666	Fragment	R							1	34.62
8CO326	Parnell	2012-018-	2012-18-142.32	f62e20e4-9d3b-4d5e-8587-7f954a972761	0.25 in gauge screen	TU 11	association with dated portion of Stratum V	1x1m unit intersecting and west of Feature 1. NE corner local grid coordinates: 1002.40m E, 1019.20m N	bulk sample from stratum V	V	very dense wood charcoal fragments mixed with 10YR2/1 black greasy fine sand. Abundant bone, potsherds, lithics, and fire cracked rock.	81-96		Pseudemys sp.	Pseudemys sp.	Neural #2	Neural #2	UBERON:0011669	Whole								1	34.62
8CO326	Parnell	2012-018-	2012-18-142.32	4b4519f3-f20f-49ba-b844-f1bacfd4792e	0.25 in gauge screen	TU 11	association with dated portion of Stratum V	1x1m unit intersecting and west of Feature 1. NE corner local grid coordinates: 1002.40m E, 1019.20m N	bulk sample from stratum V	V	very dense wood charcoal fragments mixed with 10YR2/1 black greasy fine sand. Abundant bone, potsherds, lithics, and fire cracked rock.	81-96		Pseudemys sp.	Pseudemys sp.	Plastron	Plastron	UBERON:0008276	Fragment								1	34.62
8CO326	Parnell	2012-018-	2012-18-142.32	e83cab16-44a6-4f7c-8772-6ea8890747b3	0.25 in gauge screen	TU 11	association with dated portion of Stratum V	1x1m unit intersecting and west of Feature 1. NE corner local grid coordinates: 1002.40m E, 1019.20m N	bulk sample from stratum V	V	very dense wood charcoal fragments mixed with 10YR2/1 black greasy fine sand. Abundant bone, potsherds, lithics, and fire cracked rock.	81-96		Pseudemys sp.	Pseudemys sp.	Pleural	Pleural	UBERON:0011667	Fragment								4	34.62		One of these is an even numbered pleural, but too fragmentary to confidently ID
8CO326	Parnell	2012-018-	2012-18-142.32	62823b2a-eb13-4d1a-bba3-9a8fa2d8c1af	0.25 in gauge screen	TU 11	association with dated portion of Stratum V	1x1m unit intersecting and west of Feature 1. NE corner local grid coordinates: 1002.40m E, 1019.20m N	bulk sample from stratum V	V	very dense wood charcoal fragments mixed with 10YR2/1 black greasy fine sand. Abundant bone, potsherds, lithics, and fire cracked rock.	81-96		Pseudemys sp.	Pseudemys sp.	Pleural #7	Pleural #7	UBERON:0011667	Proximal 1/2	R							1	34.62
8CO326	Parnell	2012-018-	2012-18-142.33	3bb570d4-12c6-4e50-af17-512fe0be33d5	0.25 in gauge screen	TU 11	association with dated portion of Stratum V	1x1m unit intersecting and west of Feature 1. NE corner local grid coordinates: 1002.40m E, 1019.20m N	bulk sample from stratum V	V	very dense wood charcoal fragments mixed with 10YR2/1 black greasy fine sand. Abundant bone, potsherds, lithics, and fire cracked rock.	81-96		Sylvilagus sp.	Sylvilagus sp.	Femur	Femur	UBERON:0003826	Head	R							1	0.08	0.08
8CO326	Parnell	2012-018-	2012-18-142.34	45b69c64-86d3-454c-9f0d-a08cf73e662c	0.25 in gauge screen	TU 11	association with dated portion of Stratum V	1x1m unit intersecting and west of Feature 1. NE corner local grid coordinates: 1002.40m E, 1019.20m N	bulk sample from stratum V	V	very dense wood charcoal fragments mixed with 10YR2/1 black greasy fine sand. Abundant bone, potsherds, lithics, and fire cracked rock.	81-96		Terrapene carolina	Terrapene carolina	Marginal	Marginal	UBERON:0011666	Fragment								1	0.9	0.9	Fused carapace
8CO326	Parnell	2012-018-	2012-18-142.35	e678c425-f8fc-4992-8917-2b04c0abf492	0.25 in gauge screen	TU 11	association with dated portion of Stratum V	1x1m unit intersecting and west of Feature 1. NE corner local grid coordinates: 1002.40m E, 1019.20m N	bulk sample from stratum V	V	very dense wood charcoal fragments mixed with 10YR2/1 black greasy fine sand. Abundant bone, potsherds, lithics, and fire cracked rock.	81-96		Testudines	Testudines	Carapace/Plastron	Carapace/Plastron	UBERON:0008271	Fragment						13	8 Calcined	65	9.95		Eight of these are calcined
8CO326	Parnell	2012-018-	2012-18-142.35	c9bf1222-aab9-4e93-afcd-7795c8e1ac84	0.25 in gauge screen	TU 11	association with dated portion of Stratum V	1x1m unit intersecting and west of Feature 1. NE corner local grid coordinates: 1002.40m E, 1019.20m N	bulk sample from stratum V	V	very dense wood charcoal fragments mixed with 10YR2/1 black greasy fine sand. Abundant bone, potsherds, lithics, and fire cracked rock.	81-96		Testudines	Testudines	Carpal/Tarsal	Carpal/Tarsal	UBERON:0001435; UBERON:0001447	Whole								1	9.95
8CO326	Parnell	2012-018-	2012-18-142.35	b7e8f833-72ac-4dd0-8464-c5f5efaf9303	0.25 in gauge screen	TU 11	association with dated portion of Stratum V	1x1m unit intersecting and west of Feature 1. NE corner local grid coordinates: 1002.40m E, 1019.20m N	bulk sample from stratum V	V	very dense wood charcoal fragments mixed with 10YR2/1 black greasy fine sand. Abundant bone, potsherds, lithics, and fire cracked rock.	81-96		Testudines	Testudines	Long Bone	Long Bone	UBERON:0002495	Shaft Fragment								1	9.95
8CO326	Parnell	2012-018-	2012-18-142.35	44447fab-6d39-422e-a1f4-d45990dcb7db	0.25 in gauge screen	TU 11	association with dated portion of Stratum V	1x1m unit intersecting and west of Feature 1. NE corner local grid coordinates: 1002.40m E, 1019.20m N	bulk sample from stratum V	V	very dense wood charcoal fragments mixed with 10YR2/1 black greasy fine sand. Abundant bone, potsherds, lithics, and fire cracked rock.	81-96		Testudines	Testudines	UID Bone	Unidentified Bone	UBERON:0001474	Fragment								1	9.95
8CO326	Parnell	2012-018-	2012-18-144.10	8feae156-ac8d-4e0f-a552-c4a7262c813b	0.25 in gauge screen	TU 12	ceramic typology and contextual association with Stratum V	1x1 m unit west of Feature 1. NE corner local grid coordinates: 1001.40m E, 1019.20m N	A	I	disturbed plow zone; 10 YR 5/2 grayish brown mottled with 10 YR 6/1 gray and 10 YR 4/2 dark grayish brown fine sand	0-40		Mammalia	Mammalia	UID Bone	Unidentified Bone	UBERON:0001474	Fragment								1	0.09	0.09
8CO326	Parnell	2012-018-	2012-18-144.10	5580b6c5-c641-4045-b734-017571febe84	0.25 in gauge screen	TU 12	ceramic typology and contextual association with Stratum V	1x1 m unit west of Feature 1. NE corner local grid coordinates: 1001.40m E, 1019.20m N	A	I	disturbed plow zone; 10 YR 5/2 grayish brown mottled with 10 YR 6/1 gray and 10 YR 4/2 dark grayish brown fine sand	0-40		Mammalia (Large)	Mammalia, large	UID Bone	Unidentified Bone	UBERON:0001474	Fragment								1	0.74	0.74
8CO326	Parnell	2012-018-	2012-18-144.11	95e4617d-88ae-43ab-a2d7-19c1293836ad	0.25 in gauge screen	TU 12	ceramic typology and contextual association with Stratum V	1x1 m unit west of Feature 1. NE corner local grid coordinates: 1001.40m E, 1019.20m N	A	I	disturbed plow zone; 10 YR 5/2 grayish brown mottled with 10 YR 6/1 gray and 10 YR 4/2 dark grayish brown fine sand	0-40		Mollusca	Mollusca	UID Shell	Unidentified Shell		Fragment								1	0.18	0.18	Fossilized
8CO326	Parnell	2012-018-	2012-18-144.12	56a8a5ea-6601-44bb-8d17-a03cc6bba7b5	0.25 in gauge screen	TU 12	ceramic typology and contextual association with Stratum V	1x1 m unit west of Feature 1. NE corner local grid coordinates: 1001.40m E, 1019.20m N	A	I	disturbed plow zone; 10 YR 5/2 grayish brown mottled with 10 YR 6/1 gray and 10 YR 4/2 dark grayish brown fine sand	0-40		Testudines	Testudines	Carapace/Plastron	Carapace/Plastron	UBERON:0008271	Fragment						1		1	0.05	0.05
8CO326	Parnell	2012-018-	2012-18-144.9	00b1efb2-49e9-4d22-bd29-b43b9b479eae	0.25 in gauge screen	TU 12	ceramic typology and contextual association with Stratum V	1x1 m unit west of Feature 1. NE corner local grid coordinates: 1001.40m E, 1019.20m N	A	I	disturbed plow zone; 10 YR 5/2 grayish brown mottled with 10 YR 6/1 gray and 10 YR 4/2 dark grayish brown fine sand	0-40		Vertebrata	Vertebrata	UID Bone	Unidentified Bone	UBERON:0001474	Fragment						1		1	0.1	0.1
8CO326	Parnell	2012-018-	2012-18-145.10	3dfccaf1-0c29-4faa-86c4-61dd80c76477	0.25 in gauge screen	TU 12	ceramic typology and contextual association with Stratum V	1x1 m unit west of Feature 1. NE corner local grid coordinates: 1001.40m E, 1019.20m N	B	II	10 YR 4/2 dark grayish brown mottled with 10 YR 5/1 gray fine sand	40-50		Mollusca	Mollusca	UID Shell	Unidentified Shell		Fragment								1	0.9	0.9
8CO326	Parnell	2012-018-	2012-18-145.11	c851ba75-a0ad-4a36-974d-46e3fcdf6593	0.25 in gauge screen	TU 12	ceramic typology and contextual association with Stratum V	1x1 m unit west of Feature 1. NE corner local grid coordinates: 1001.40m E, 1019.20m N	B	II	10 YR 4/2 dark grayish brown mottled with 10 YR 5/1 gray fine sand	40-50		Odocoileus virginianus	Odocoileus virginianus	UID Bone	Unidentified Bone	UBERON:0001474	Fragment						3	Calcined	4	0.91	0.91	Calcined
8CO326	Parnell	2012-018-	2012-18-145.12	7c23896a-583a-4d11-aa8c-34c19e6d9b8c	0.25 in gauge screen	TU 12	ceramic typology and contextual association with Stratum V	1x1 m unit west of Feature 1. NE corner local grid coordinates: 1001.40m E, 1019.20m N	B	II	10 YR 4/2 dark grayish brown mottled with 10 YR 5/1 gray fine sand	40-50		Testudines	Testudines	Carapace/Plastron	Carapace/Plastron	UBERON:0008271	Fragment						1	Calcined	1	0.1	0.1	Calcined
8CO326	Parnell	2012-018-	2012-18-145.9	34ed944b-70dd-4ab8-9fcf-c903ea35a412	0.25 in gauge screen	TU 12	ceramic typology and contextual association with Stratum V	1x1 m unit west of Feature 1. NE corner local grid coordinates: 1001.40m E, 1019.20m N	B	II	10 YR 4/2 dark grayish brown mottled with 10 YR 5/1 gray fine sand	40-50		Vertebrata	Vertebrata	UID Bone	Unidentified Bone	UBERON:0001474	Fragment								1	0.23	0.23
8CO326	Parnell	2012-018-	2012-18-146.10	ac1c20e2-9638-46b0-8a37-d338a4e72f3c	0.25 in gauge screen	TU 12	ceramic typology and contextual association with Stratum V	1x1 m unit west of Feature 1. NE corner local grid coordinates: 1001.40m E, 1019.20m N	C	II	10 YR 4/2 dark grayish brown mottled with 10 YR 5/1 gray fine sand	50-60		Odocoileus virginianus	Odocoileus virginianus	Long Bone	Long Bone	UBERON:0002495	Fragment						6	Calcined	6	4.83		Calcined
8CO326	Parnell	2012-018-	2012-18-146.10	0722ec08-9597-4477-9827-47fd58a158f3	0.25 in gauge screen	TU 12	ceramic typology and contextual association with Stratum V	1x1 m unit west of Feature 1. NE corner local grid coordinates: 1001.40m E, 1019.20m N	C	II	10 YR 4/2 dark grayish brown mottled with 10 YR 5/1 gray fine sand	50-60		Odocoileus virginianus	Odocoileus virginianus	Metacarpus	Metacarpus	UBERON:0004453	Proximal 1/4	L					1	Calcined	1	4.83		Calcined
8CO326	Parnell	2012-018-	2012-18-146.10	16a9d247-2bf8-4f33-b65c-f781713ee2dc	0.25 in gauge screen	TU 12	ceramic typology and contextual association with Stratum V	1x1 m unit west of Feature 1. NE corner local grid coordinates: 1001.40m E, 1019.20m N	C	II	10 YR 4/2 dark grayish brown mottled with 10 YR 5/1 gray fine sand	50-60		Odocoileus virginianus	Odocoileus virginianus	UID Bone	Unidentified Bone	UBERON:0001474	Fragment						18	Almost Calcined	20	4.83		Almost calcined
8CO326	Parnell	2012-018-	2012-18-146.11	e2be8221-18af-41ce-ba6d-5986c8d85fc5	0.25 in gauge screen	TU 12	ceramic typology and contextual association with Stratum V	1x1 m unit west of Feature 1. NE corner local grid coordinates: 1001.40m E, 1019.20m N	C	II	10 YR 4/2 dark grayish brown mottled with 10 YR 5/1 gray fine sand	50-60		Testudines	Testudines	Carapace/Plastron	Carapace/Plastron	UBERON:0008271	Fragment						2		2	0.03	0.03
8CO326	Parnell	2012-018-	2012-18-146.8	99041303-58ca-40f5-8aeb-c0d3c56c18b8	>1 mm gauge screen	TU 12	ceramic typology and contextual association with Stratum V	1x1 m unit west of Feature 1. NE corner local grid coordinates: 1001.40m E, 1019.20m N	C	II	10 YR 4/2 dark grayish brown mottled with 10 YR 5/1 gray fine sand	50-60		Vertebrata	Vertebrata	UID Bone	Unidentified Bone	UBERON:0001474	Fragment									0.13	0.13	Mostly deer, but some turtle; count not recorded
8CO326	Parnell	2012-018-	2012-18-147.11	7be6e70a-df5a-482c-991b-75be94b50c2f	0.25 in gauge screen	TU 12	ceramic typology and contextual association with Stratum V	1x1 m unit west of Feature 1. NE corner local grid coordinates: 1001.40m E, 1019.20m N	D	III	10 YR 5/3 brown mottled with 10 YR 6/3 pale brown and 10 YR 7/2 light gray fine sand	60-70		Vertebrata	Vertebrata	UID Bone	Unidentified Bone	UBERON:0001474	Fragment						2	Almost Calcined	2	0.06	0.06	Almost calcined, might be bird
8CO326	Parnell	2012-018-	2012-18-147.11	cabb39a9-4493-4fd0-aeff-3e12654f3eed	>1 mm gauge screen	TU 12	ceramic typology and contextual association with Stratum V	1x1 m unit west of Feature 1. NE corner local grid coordinates: 1001.40m E, 1019.20m N	D	III	10 YR 5/3 brown mottled with 10 YR 6/3 pale brown and 10 YR 7/2 light gray fine sand	60-70		Vertebrata	Vertebrata	UID Bone	Unidentified Bone	UBERON:0001474	Fragment									0.25	0.25	count not recorded
8CO326	Parnell	2012-018-	2012-18-147.12	dba04c4d-d9ae-4d63-aff4-cae00692b271	0.25 in gauge screen	TU 12	ceramic typology and contextual association with Stratum V	1x1 m unit west of Feature 1. NE corner local grid coordinates: 1001.40m E, 1019.20m N	D	III	10 YR 5/3 brown mottled with 10 YR 6/3 pale brown and 10 YR 7/2 light gray fine sand	60-70		Mollusca	Mollusca	UID Shell	Unidentified Shell		Fragment								1	1.19	1.19
8CO326	Parnell	2012-018-	2012-18-147.13	93f05cee-2f07-482e-8f86-0e58fb1f105b	0.25 in gauge screen	TU 12	ceramic typology and contextual association with Stratum V	1x1 m unit west of Feature 1. NE corner local grid coordinates: 1001.40m E, 1019.20m N	D	III	10 YR 5/3 brown mottled with 10 YR 6/3 pale brown and 10 YR 7/2 light gray fine sand	60-70		Aves	Aves	Long Bone	Long Bone	UBERON:0002495	Fragment								1	0.1	0.1
8CO326	Parnell	2012-018-	2012-18-147.14	cb0ec519-82b9-4361-8b51-df2070a713dd	0.25 in gauge screen	TU 12	ceramic typology and contextual association with Stratum V	1x1 m unit west of Feature 1. NE corner local grid coordinates: 1001.40m E, 1019.20m N	D	III	10 YR 5/3 brown mottled with 10 YR 6/3 pale brown and 10 YR 7/2 light gray fine sand	60-70		Odocoileus virginianus	Odocoileus virginianus	Long Bone	Long Bone	UBERON:0002495	Fragment						6	Calcined	12	27.13		Calcined
8CO326	Parnell	2012-018-	2012-18-147.14	6362f495-1e1c-4e70-9c06-f7d0432757d6	0.25 in gauge screen	TU 12	ceramic typology and contextual association with Stratum V	1x1 m unit west of Feature 1. NE corner local grid coordinates: 1001.40m E, 1019.20m N	D	III	10 YR 5/3 brown mottled with 10 YR 6/3 pale brown and 10 YR 7/2 light gray fine sand	60-70		Odocoileus virginianus	Odocoileus virginianus	Tibia	Tibia	UBERON:0000979	Distal 1/3	R			1	Cutmarks?			1	27.13		Several diagonal cutmarks upper lateral margin that are probably from a trowel
8CO326	Parnell	2012-018-	2012-18-147.14	12df993c-05ba-4d24-8be8-43e01dae4498	0.25 in gauge screen	TU 12	ceramic typology and contextual association with Stratum V	1x1 m unit west of Feature 1. NE corner local grid coordinates: 1001.40m E, 1019.20m N	D	III	10 YR 5/3 brown mottled with 10 YR 6/3 pale brown and 10 YR 7/2 light gray fine sand	60-70		Odocoileus virginianus	Odocoileus virginianus	UID Bone	Unidentified Bone	UBERON:0001474	Fragment						2	Calcined	4	27.13		Calcined
8CO326	Parnell	2012-018-	2012-18-147.15	12371fe1-2a15-4596-a11b-30f922685d55	0.25 in gauge screen	TU 12	ceramic typology and contextual association with Stratum V	1x1 m unit west of Feature 1. NE corner local grid coordinates: 1001.40m E, 1019.20m N	D	III	10 YR 5/3 brown mottled with 10 YR 6/3 pale brown and 10 YR 7/2 light gray fine sand	60-70		Testudines	Testudines	Carapace/Plastron	Carapace/Plastron	UBERON:0008271	Fragment						1	Calcined	1	0.13	0.13	Calcined, probably Pseudemys
8CO326	Parnell	2012-018-	2012-18-148.8	ffcef18c-4af8-4365-8232-7a675a209ed2	0.25 in gauge screen	TU 12	ceramic typology and contextual association with Stratum V	1x1 m unit west of Feature 1. NE corner local grid coordinates: 1001.40m E, 1019.20m N	E	IIIa	10 YR 5/3 brown mottled with 10 YR 6/3 pale brown, 10 YR 7/2 light gray and 10YR7/3 very pale brown fine sand	70-80		Odocoileus virginianus	Odocoileus virginianus	Long Bone	Long Bone	UBERON:0002495	Fragment						2	Calcined	29	15.94		Calcined
8CO326	Parnell	2012-018-	2012-18-148.8	e91f678a-354e-4d9c-83e6-6403aad06830	0.25 in gauge screen	TU 12	ceramic typology and contextual association with Stratum V	1x1 m unit west of Feature 1. NE corner local grid coordinates: 1001.40m E, 1019.20m N	E	IIIa	10 YR 5/3 brown mottled with 10 YR 6/3 pale brown, 10 YR 7/2 light gray and 10YR7/3 very pale brown fine sand	70-80		Odocoileus virginianus	Odocoileus virginianus	UID Bone	Unidentified Bone	UBERON:0001474	Fragment						2	Calcined	18	15.94		Calcined
8CO326	Parnell	2012-018-	2012-18-148.9	e5373c9f-3d6c-4e1d-b84e-acbfa4e3c2f0	0.25 in gauge screen	TU 12	ceramic typology and contextual association with Stratum V	1x1 m unit west of Feature 1. NE corner local grid coordinates: 1001.40m E, 1019.20m N	E	IIIa	10 YR 5/3 brown mottled with 10 YR 6/3 pale brown, 10 YR 7/2 light gray and 10YR7/3 very pale brown fine sand	70-80		Testudines	Testudines	Carapace/Plastron	Carapace/Plastron	UBERON:0008271	Fragment						1	Calcined	1	0.08	0.08	Calcined
8CO326	Parnell	2012-018-	2012-18-149.11	9d4fc4c5-baf5-4be4-b429-f56097445a00	>1 mm gauge screen	TU 12	ceramic typology and contextual association with Stratum V	1x1 m unit west of Feature 1. NE corner local grid coordinates: 1001.40m E, 1019.20m N	E	IIIa	10 YR 5/3 brown mottled with 10 YR 6/3 pale brown, 10 YR 7/2 light gray and 10YR7/3 very pale brown fine sand	70-80		Vertebrata	Vertebrata	UID Bone	Unidentified Bone	UBERON:0001474	Fragment									0.23	0.23	count not recorded
8CO326	Parnell	2012-018-	2012-18-149.11	b49b07af-ca00-4f5f-b0d3-77c7c757e690	>1 mm gauge screen	TU 12	ceramic typology and contextual association with Stratum V	1x1 m unit west of Feature 1. NE corner local grid coordinates: 1001.40m E, 1019.20m N	F	IIIa	10 YR 5/3 brown mottled with 10 YR 6/3 pale brown, 10 YR 7/2 light gray and 10YR7/3 very pale brown fine sand	80-90		Vertebrata	Vertebrata	UID Bone	Unidentified Bone	UBERON:0001474	Fragment									0.79		count not recorded
8CO326	Parnell	2012-018-	2012-18-149.12	a9770a24-2ee6-4c16-8a25-b5eb39870123	0.25 in gauge screen	TU 12	ceramic typology and contextual association with Stratum V	1x1 m unit west of Feature 1. NE corner local grid coordinates: 1001.40m E, 1019.20m N	F	IIIa	10 YR 5/3 brown mottled with 10 YR 6/3 pale brown, 10 YR 7/2 light gray and 10YR7/3 very pale brown fine sand	80-90		Kinosternon sp.	Kinosternon sp.	Marginal	Marginal	UBERON:0011666	Fragment						1	Calcined	1	0.07	0.07	Calcined
8CO326	Parnell	2012-018-	2012-18-149.13	0320cb58-c1a6-468f-9619-a8616a2699e1	0.25 in gauge screen	TU 12	ceramic typology and contextual association with Stratum V	1x1 m unit west of Feature 1. NE corner local grid coordinates: 1001.40m E, 1019.20m N	F	IIIa	10 YR 5/3 brown mottled with 10 YR 6/3 pale brown, 10 YR 7/2 light gray and 10YR7/3 very pale brown fine sand	80-90		Odocoileus virginianus	Odocoileus virginianus	Calcaneus	Calcaneus	UBERON:0001450	Nearly Whole	L							1	159.76
8CO326	Parnell	2012-018-	2012-18-149.13	e0125f4d-5035-4cbf-b999-734f46ab9b44	0.25 in gauge screen	TU 12	ceramic typology and contextual association with Stratum V	1x1 m unit west of Feature 1. NE corner local grid coordinates: 1001.40m E, 1019.20m N	F	IIIa	10 YR 5/3 brown mottled with 10 YR 6/3 pale brown, 10 YR 7/2 light gray and 10YR7/3 very pale brown fine sand	80-90		Odocoileus virginianus	Odocoileus virginianus	Humerus	Humerus	UBERON:0004250	Distal 3/4	L							1	159.76
8CO326	Parnell	2012-018-	2012-18-149.13	b11f0765-f13e-4338-8e76-b7d562fa9e39	0.25 in gauge screen	TU 12	ceramic typology and contextual association with Stratum V	1x1 m unit west of Feature 1. NE corner local grid coordinates: 1001.40m E, 1019.20m N	F	IIIa	10 YR 5/3 brown mottled with 10 YR 6/3 pale brown, 10 YR 7/2 light gray and 10YR7/3 very pale brown fine sand	80-90		Odocoileus virginianus	Odocoileus virginianus	Long Bone	Long Bone	UBERON:0002495	Fragment						7	6 Calcined	71	159.76		All but one calcined
8CO326	Parnell	2012-018-	2012-18-149.13	87bbf5a3-37f3-4039-8d1e-fcb143073363	0.25 in gauge screen	TU 12	ceramic typology and contextual association with Stratum V	1x1 m unit west of Feature 1. NE corner local grid coordinates: 1001.40m E, 1019.20m N	F	IIIa	10 YR 5/3 brown mottled with 10 YR 6/3 pale brown, 10 YR 7/2 light gray and 10YR7/3 very pale brown fine sand	80-90		Odocoileus virginianus	Odocoileus virginianus	Radius	Radius	UBERON:0001423	Distal 1/8	R							1	159.76		See original data notes on file in Florida Archaeology, Florida Museum of Natural History: "This radius is big enough to belong with IND #1 in TU9, level F, 80-90"
8CO326	Parnell	2012-018-	2012-18-149.13	18bb346f-122e-4698-9ee3-f99a16c2d54b	0.25 in gauge screen	TU 12	ceramic typology and contextual association with Stratum V	1x1 m unit west of Feature 1. NE corner local grid coordinates: 1001.40m E, 1019.20m N	F	IIIa	10 YR 5/3 brown mottled with 10 YR 6/3 pale brown, 10 YR 7/2 light gray and 10YR7/3 very pale brown fine sand	80-90		Odocoileus virginianus	Odocoileus virginianus	Scapula	Scapula	UBERON:0006849	Distal 1/4	L							1	159.76
8CO326	Parnell	2012-018-	2012-18-149.13	2470de71-9681-463d-a9b2-c043ca7d590d	0.25 in gauge screen	TU 12	ceramic typology and contextual association with Stratum V	1x1 m unit west of Feature 1. NE corner local grid coordinates: 1001.40m E, 1019.20m N	F	IIIa	10 YR 5/3 brown mottled with 10 YR 6/3 pale brown, 10 YR 7/2 light gray and 10YR7/3 very pale brown fine sand	80-90		Odocoileus virginianus	Odocoileus virginianus	Tibia	Tibia	UBERON:0000979	Proximal 1/4	L	Unclear						1	159.76
8CO326	Parnell	2012-018-	2012-18-149.13	08b7b0b3-e126-4280-aca8-7255e3ce8888	0.25 in gauge screen	TU 12	ceramic typology and contextual association with Stratum V	1x1 m unit west of Feature 1. NE corner local grid coordinates: 1001.40m E, 1019.20m N	F	IIIa	10 YR 5/3 brown mottled with 10 YR 6/3 pale brown, 10 YR 7/2 light gray and 10YR7/3 very pale brown fine sand	80-90		Odocoileus virginianus	Odocoileus virginianus	Tibia	Tibia	UBERON:0000979	Proximal 1/8	L							1	159.76
8CO326	Parnell	2012-018-	2012-18-149.13	6f419599-1ee0-4495-8553-58510cca7075	0.25 in gauge screen	TU 12	ceramic typology and contextual association with Stratum V	1x1 m unit west of Feature 1. NE corner local grid coordinates: 1001.40m E, 1019.20m N	F	IIIa	10 YR 5/3 brown mottled with 10 YR 6/3 pale brown, 10 YR 7/2 light gray and 10YR7/3 very pale brown fine sand	80-90		Odocoileus virginianus	Odocoileus virginianus	Tibia	Tibia	UBERON:0000979	Popliteal Line	L							1	159.76
8CO326	Parnell	2012-018-	2012-18-149.13	f074d16c-e772-4501-82e2-c229d0566956	0.25 in gauge screen	TU 12	ceramic typology and contextual association with Stratum V	1x1 m unit west of Feature 1. NE corner local grid coordinates: 1001.40m E, 1019.20m N	F	IIIa	10 YR 5/3 brown mottled with 10 YR 6/3 pale brown, 10 YR 7/2 light gray and 10YR7/3 very pale brown fine sand	80-90		Odocoileus virginianus	Odocoileus virginianus	Tibia	Tibia	UBERON:0000979	Proximal 1/4	R			1	Cutmarks			1	159.76		Along lateral margin
8CO326	Parnell	2012-018-	2012-18-149.13	0e27ff36-0ec7-4fb5-8ce2-5bd39b6addcb	0.25 in gauge screen	TU 12	ceramic typology and contextual association with Stratum V	1x1 m unit west of Feature 1. NE corner local grid coordinates: 1001.40m E, 1019.20m N	F	IIIa	10 YR 5/3 brown mottled with 10 YR 6/3 pale brown, 10 YR 7/2 light gray and 10YR7/3 very pale brown fine sand	80-90		Odocoileus virginianus	Odocoileus virginianus	Tibia	Tibia	UBERON:0000979	Distal 1/4	L							1	159.76
8CO326	Parnell	2012-018-	2012-18-149.13	2401f0bc-798f-410b-800e-5c34bc5132eb	0.25 in gauge screen	TU 12	ceramic typology and contextual association with Stratum V	1x1 m unit west of Feature 1. NE corner local grid coordinates: 1001.40m E, 1019.20m N	F	IIIa	10 YR 5/3 brown mottled with 10 YR 6/3 pale brown, 10 YR 7/2 light gray and 10YR7/3 very pale brown fine sand	80-90		Odocoileus virginianus	Odocoileus virginianus	Tibia	Tibia	UBERON:0000979	Distal 1/8	R							1	159.76
8CO326	Parnell	2012-018-	2012-18-149.13	f8c95c48-0298-4246-bd33-8de77cfde3f7	0.25 in gauge screen	TU 12	ceramic typology and contextual association with Stratum V	1x1 m unit west of Feature 1. NE corner local grid coordinates: 1001.40m E, 1019.20m N	F	IIIa	10 YR 5/3 brown mottled with 10 YR 6/3 pale brown, 10 YR 7/2 light gray and 10YR7/3 very pale brown fine sand	80-90		Odocoileus virginianus	Odocoileus virginianus	UID Bone	Unidentified Bone	UBERON:0001474	Fragment						25		110	159.76
8CO326	Parnell	2012-018-	2012-18-149.13	e6ca96fe-2b30-4a37-bca9-4ccb646f4d7a	0.25 in gauge screen	TU 12	ceramic typology and contextual association with Stratum V	1x1 m unit west of Feature 1. NE corner local grid coordinates: 1001.40m E, 1019.20m N	F	IIIa	10 YR 5/3 brown mottled with 10 YR 6/3 pale brown, 10 YR 7/2 light gray and 10YR7/3 very pale brown fine sand	80-90		Odocoileus virginianus	Odocoileus virginianus	Ulna	Ulna	UBERON:0001424	Proximal 1/4	R							1	159.76
8CO326	Parnell	2012-018-	2012-18-149.14	9031fa92-8264-4652-ac4c-f2cf4746c03b	0.25 in gauge screen	TU 12	ceramic typology and contextual association with Stratum V	1x1 m unit west of Feature 1. NE corner local grid coordinates: 1001.40m E, 1019.20m N	F	IIIa	10 YR 5/3 brown mottled with 10 YR 6/3 pale brown, 10 YR 7/2 light gray and 10YR7/3 very pale brown fine sand	80-90		Testudines	Testudines	Plastron	Plastron	UBERON:0008276	Fragment						1	Calcined	1	0.4	0.4	Calcined
8CO326	Parnell	2012-018-	2012-18-150.10	21b24f8b-851e-4e1e-b6f4-a42a8e6a42ac	0.25 in gauge screen	TU 12	ceramic typology and contextual association with Stratum V	1x1 m unit west of Feature 1. NE corner local grid coordinates: 1001.40m E, 1019.20m N	G	IIIa	10 YR 5/3 brown mottled with 10 YR 6/3 pale brown, 10 YR 7/2 light gray and 10YR7/3 very pale brown fine sand	90-100	A	Odocoileus virginianus	Odocoileus virginianus	Long Bone	Long Bone	UBERON:0002495	Fragment						1		18	46.11
8CO326	Parnell	2012-018-	2012-18-150.10	7704c578-dcce-4961-b02b-bbc26d708de9	0.25 in gauge screen	TU 12	ceramic typology and contextual association with Stratum V	1x1 m unit west of Feature 1. NE corner local grid coordinates: 1001.40m E, 1019.20m N	G	IIIa	10 YR 5/3 brown mottled with 10 YR 6/3 pale brown, 10 YR 7/2 light gray and 10YR7/3 very pale brown fine sand	90-100	A	Odocoileus virginianus	Odocoileus virginianus	Radius	Radius	UBERON:0001423	Medial Fragment								1	46.11
8CO326	Parnell	2012-018-	2012-18-150.10	92424bb2-f039-46c8-92e7-ead37823bbc1	0.25 in gauge screen	TU 12	ceramic typology and contextual association with Stratum V	1x1 m unit west of Feature 1. NE corner local grid coordinates: 1001.40m E, 1019.20m N	G	IIIa	10 YR 5/3 brown mottled with 10 YR 6/3 pale brown, 10 YR 7/2 light gray and 10YR7/3 very pale brown fine sand	90-100	A	Odocoileus virginianus	Odocoileus virginianus	Tibia	Tibia	UBERON:0000979	Distal 1/4	L							1	46.11		See original data notes on file in Florida Archaeology, Florida Museum of Natural History: "Two individuals in this sample, but IND #1 potentially goes with IND #2 in level F, 80-90, but might be slightly too large for a match."
8CO326	Parnell	2012-018-	2012-18-150.10	8bbedf92-851f-46d2-8fa9-c2bd581d1caf	0.25 in gauge screen	TU 12	ceramic typology and contextual association with Stratum V	1x1 m unit west of Feature 1. NE corner local grid coordinates: 1001.40m E, 1019.20m N	G	IIIa	10 YR 5/3 brown mottled with 10 YR 6/3 pale brown, 10 YR 7/2 light gray and 10YR7/3 very pale brown fine sand	90-100	A	Odocoileus virginianus	Odocoileus virginianus	UID Bone	Unidentified Bone	UBERON:0001474	Fragment						8		20	46.11
8CO326	Parnell	2012-018-	2012-18-150.11	07cceb2e-8a39-4f01-812f-a7496438f872	0.25 in gauge screen	TU 12	ceramic typology and contextual association with Stratum V	1x1 m unit west of Feature 1. NE corner local grid coordinates: 1001.40m E, 1019.20m N	G	IIIa	10 YR 5/3 brown mottled with 10 YR 6/3 pale brown, 10 YR 7/2 light gray and 10YR7/3 very pale brown fine sand	90-100	A	Pseudemys sp.	Pseudemys sp.	Pleural	Pleural	UBERON:0011667	Nearly Whole								1	2.78	2.78	Four articulating pieces, either #2 or #4 but proximal end is not completely intact
8CO326	Parnell	2012-018-	2012-18-150.12	6096ad45-56f1-4fda-a020-4a13aeb88fa6	0.25 in gauge screen	TU 12	ceramic typology and contextual association with Stratum V	1x1 m unit west of Feature 1. NE corner local grid coordinates: 1001.40m E, 1019.20m N	G	IIIa	10 YR 5/3 brown mottled with 10 YR 6/3 pale brown, 10 YR 7/2 light gray and 10YR7/3 very pale brown fine sand	90-100	A	Testudines	Testudines	Carapace/Plastron	Carapace/Plastron	UBERON:0008271	Fragment						1	Almost Calcined	6	1.01	1.01	Almost calcined
8CO326	Parnell	2012-018-	2012-18-150.7	5567aa69-0230-4ee7-a27b-d7b98043870b	0.25 in gauge screen	TU 12	ceramic typology and contextual association with Stratum V	1x1 m unit west of Feature 1. NE corner local grid coordinates: 1001.40m E, 1019.20m N	G	IIIa	10 YR 5/3 brown mottled with 10 YR 6/3 pale brown, 10 YR 7/2 light gray and 10YR7/3 very pale brown fine sand	90-100	A	Vertebrata	Vertebrata	UID Bone	Unidentified Bone	UBERON:0001474	Fragment								10	0.16	0.16
8CO326	Parnell	2012-018-	2012-18-150.7	f512d348-564e-498c-8eb9-a2c71afccd25	>1 mm gauge screen	TU 12	ceramic typology and contextual association with Stratum V	1x1 m unit west of Feature 1. NE corner local grid coordinates: 1001.40m E, 1019.20m N	G	IIIa	10 YR 5/3 brown mottled with 10 YR 6/3 pale brown, 10 YR 7/2 light gray and 10YR7/3 very pale brown fine sand	90-100	A	Vertebrata	Vertebrata	UID Bone	Unidentified Bone	UBERON:0001474	Fragment									0.22	0.22	count not recorded
8CO326	Parnell	2012-018-	2012-18-150.9	4df93b0e-70f1-4d21-85bb-9809773c8ca8	0.25 in gauge screen	TU 12	ceramic typology and contextual association with Stratum V	1x1 m unit west of Feature 1. NE corner local grid coordinates: 1001.40m E, 1019.20m N	G	IIIa	10 YR 5/3 brown mottled with 10 YR 6/3 pale brown, 10 YR 7/2 light gray and 10YR7/3 very pale brown fine sand	90-100	A	Gopherus polyphemus	Gopherus polyphemus	Hypoplastron	Hypoplastron	UBERON:0011660	Posterior 1/8	R							1	11.37	8.13
8CO326	Parnell	2012-018-	2012-18-150.9	e892ae60-80ae-48bd-b0f7-ebf820a64e1a	0.25 in gauge screen	TU 12	ceramic typology and contextual association with Stratum V	1x1 m unit west of Feature 1. NE corner local grid coordinates: 1001.40m E, 1019.20m N	G	IIIa	10 YR 5/3 brown mottled with 10 YR 6/3 pale brown, 10 YR 7/2 light gray and 10YR7/3 very pale brown fine sand	90-100	A	Gopherus polyphemus	Gopherus polyphemus	Xiphiplastron	Xiphiplastron	UBERON:0011661	Anterior 1/8	L							1	11.37	3.24
8CO326	Parnell	2012-018-	2012-18-151.10	d035e678-e3f9-4cad-b524-527f566833af	0.25 in gauge screen	TU 12	ceramic typology and contextual association with Stratum V	1x1 m unit west of Feature 1. NE corner local grid coordinates: 1001.40m E, 1019.20m N	G	IV	10 YR3/2 very dark grayish brown, 10 YR 6/3 pale brown, 10 YR 8/2 very pale brown, and 10 YR 8/1 white mottled fine sand	93-100	B	Terrapene carolina	Terrapene carolina	Hypoplastron	Hypoplastron	UBERON:0011660	Lateral 1/3	L							1	1.57	1.57
8CO326	Parnell	2012-018-	2012-18-151.11	77c8456b-6737-4837-977e-1483ac420a07	0.25 in gauge screen	TU 12	ceramic typology and contextual association with Stratum V	1x1 m unit west of Feature 1. NE corner local grid coordinates: 1001.40m E, 1019.20m N	G	IV	10 YR3/2 very dark grayish brown, 10 YR 6/3 pale brown, 10 YR 8/2 very pale brown, and 10 YR 8/1 white mottled fine sand	93-100	B	Testudines	Testudines	Carapace/Plastron	Carapace/Plastron	UBERON:0008271	Fragment						3	Calcined	12	0.78	0.78
8CO326	Parnell	2012-018-	2012-18-151.7	1cf1d67f-5b9b-4c90-bd36-ae8541d3ed37	0.25 in gauge screen	TU 12	ceramic typology and contextual association with Stratum V	1x1 m unit west of Feature 1. NE corner local grid coordinates: 1001.40m E, 1019.20m N	G	IV	10 YR3/2 very dark grayish brown, 10 YR 6/3 pale brown, 10 YR 8/2 very pale brown, and 10 YR 8/1 white mottled fine sand	93-100	B	Gopherus polyphemus	Gopherus polyphemus	Carapace/Plastron	Carapace/Plastron	UBERON:0008271	Fragment								1	0.66	0.66
8CO326	Parnell	2012-018-	2012-18-151.8	14a8dfe9-5612-4cec-a97c-42987f99f5bc	0.25 in gauge screen	TU 12	ceramic typology and contextual association with Stratum V	1x1 m unit west of Feature 1. NE corner local grid coordinates: 1001.40m E, 1019.20m N	G	IV	10 YR3/2 very dark grayish brown, 10 YR 6/3 pale brown, 10 YR 8/2 very pale brown, and 10 YR 8/1 white mottled fine sand	93-100	B	Odocoileus virginianus	Odocoileus virginianus	Acetabulum	Acetabulum	UBERON:0001269	Fragment								1	75.31
8CO326	Parnell	2012-018-	2012-18-151.8	d7458235-5c5f-4a50-b197-b8569a92377e	0.25 in gauge screen	TU 12	ceramic typology and contextual association with Stratum V	1x1 m unit west of Feature 1. NE corner local grid coordinates: 1001.40m E, 1019.20m N	G	IV	10 YR3/2 very dark grayish brown, 10 YR 6/3 pale brown, 10 YR 8/2 very pale brown, and 10 YR 8/1 white mottled fine sand	93-100	B	Odocoileus virginianus	Odocoileus virginianus	Astragalus	Astragalus	UBERON:0002395	Whole	L							1	75.31
8CO326	Parnell	2012-018-	2012-18-151.8	a1792c9d-627a-474d-9cf5-4d84f187d79d	0.25 in gauge screen	TU 12	ceramic typology and contextual association with Stratum V	1x1 m unit west of Feature 1. NE corner local grid coordinates: 1001.40m E, 1019.20m N	G	IV	10 YR3/2 very dark grayish brown, 10 YR 6/3 pale brown, 10 YR 8/2 very pale brown, and 10 YR 8/1 white mottled fine sand	93-100	B	Odocoileus virginianus	Odocoileus virginianus	Calcaneus	Calcaneus	UBERON:0001450	Proximal 2/3	R							1	75.31
8CO326	Parnell	2012-018-	2012-18-151.8	1bd67c0c-f609-4a37-9504-4bd560463d41	0.25 in gauge screen	TU 12	ceramic typology and contextual association with Stratum V	1x1 m unit west of Feature 1. NE corner local grid coordinates: 1001.40m E, 1019.20m N	G	IV	10 YR3/2 very dark grayish brown, 10 YR 6/3 pale brown, 10 YR 8/2 very pale brown, and 10 YR 8/1 white mottled fine sand	93-100	B	Odocoileus virginianus	Odocoileus virginianus	Ilium+Acetabulum	Ilium+Acetabulum	UBERON:0001273; UBERON:0001269	Nearly Whole	L							1	75.31
8CO326	Parnell	2012-018-	2012-18-151.8	b0e7d483-bca4-4a61-88fd-8db37f6fa494	0.25 in gauge screen	TU 12	ceramic typology and contextual association with Stratum V	1x1 m unit west of Feature 1. NE corner local grid coordinates: 1001.40m E, 1019.20m N	G	IV	10 YR3/2 very dark grayish brown, 10 YR 6/3 pale brown, 10 YR 8/2 very pale brown, and 10 YR 8/1 white mottled fine sand	93-100	B	Odocoileus virginianus	Odocoileus virginianus	Long Bone	Long Bone	UBERON:0002495	Fragment								10	75.31
8CO326	Parnell	2012-018-	2012-18-151.8	4461df8a-a99f-451d-8711-074b46caf8eb	0.25 in gauge screen	TU 12	ceramic typology and contextual association with Stratum V	1x1 m unit west of Feature 1. NE corner local grid coordinates: 1001.40m E, 1019.20m N	G	IV	10 YR3/2 very dark grayish brown, 10 YR 6/3 pale brown, 10 YR 8/2 very pale brown, and 10 YR 8/1 white mottled fine sand	93-100	B	Odocoileus virginianus	Odocoileus virginianus	Scapula	Scapula	UBERON:0006849	Distal 1/3	L							1	75.31		See original data notes on file in Florida Archaeology, Florida Museum of Natural History: "Two individuals in this sample, but IND #2 potentially goes with IND #1 in level F, 80-90."
8CO326	Parnell	2012-018-	2012-18-151.8	875c7e55-4d32-4711-bbc9-0a80b1bad000	0.25 in gauge screen	TU 12	ceramic typology and contextual association with Stratum V	1x1 m unit west of Feature 1. NE corner local grid coordinates: 1001.40m E, 1019.20m N	G	IV	10 YR3/2 very dark grayish brown, 10 YR 6/3 pale brown, 10 YR 8/2 very pale brown, and 10 YR 8/1 white mottled fine sand	93-100	B	Odocoileus virginianus	Odocoileus virginianus	Thoracic Vertebra	Thoracic Vertebra	UBERON:0002347	Body								1	75.31
8CO326	Parnell	2012-018-	2012-18-151.8	171c20ca-fce6-4752-a7b0-8f0c8d085f85	0.25 in gauge screen	TU 12	ceramic typology and contextual association with Stratum V	1x1 m unit west of Feature 1. NE corner local grid coordinates: 1001.40m E, 1019.20m N	G	IV	10 YR3/2 very dark grayish brown, 10 YR 6/3 pale brown, 10 YR 8/2 very pale brown, and 10 YR 8/1 white mottled fine sand	93-100	B	Odocoileus virginianus	Odocoileus virginianus	Tibia	Tibia	UBERON:0000979	Proximal 1/4	L							1	75.31		Two articulating pieces
8CO326	Parnell	2012-018-	2012-18-151.8	99554869-198f-435f-92a2-6b1b5a276866	0.25 in gauge screen	TU 12	ceramic typology and contextual association with Stratum V	1x1 m unit west of Feature 1. NE corner local grid coordinates: 1001.40m E, 1019.20m N	G	IV	10 YR3/2 very dark grayish brown, 10 YR 6/3 pale brown, 10 YR 8/2 very pale brown, and 10 YR 8/1 white mottled fine sand	93-100	B	Odocoileus virginianus	Odocoileus virginianus	UID Bone	Unidentified Bone	UBERON:0001474	Fragment								39	75.31
8CO326	Parnell	2012-018-	2012-18-151.8	971439d5-c418-463c-b700-9e26f044895a	0.25 in gauge screen	TU 12	ceramic typology and contextual association with Stratum V	1x1 m unit west of Feature 1. NE corner local grid coordinates: 1001.40m E, 1019.20m N	G	IV	10 YR3/2 very dark grayish brown, 10 YR 6/3 pale brown, 10 YR 8/2 very pale brown, and 10 YR 8/1 white mottled fine sand	93-100	B	Odocoileus virginianus	Odocoileus virginianus	UID Bone	Unidentified Bone	UBERON:0001474	Fragment									75.31	0.8	count not recorded
8CO326	Parnell	2012-018-	2012-18-151.9	04b99f90-5fcb-46d1-87c9-98d9a60eb08d	0.25 in gauge screen	TU 12	ceramic typology and contextual association with Stratum V	1x1 m unit west of Feature 1. NE corner local grid coordinates: 1001.40m E, 1019.20m N	G	IV	10 YR3/2 very dark grayish brown, 10 YR 6/3 pale brown, 10 YR 8/2 very pale brown, and 10 YR 8/1 white mottled fine sand	93-100	B	Pseudemys sp.	Pseudemys sp.	Pleural	Pleural	UBERON:0011667	Nearly Whole								1	3.71	3.71	Three articulating pieces, proximal end is not intact
8CO326	Parnell	2012-018-	2012-18-153.14	46c72355-97a4-4a66-898f-675322fe310d	0.25 in gauge screen	TU 13	ceramic typology and contextual association with Stratum V	1x1m unit intersecting and east of Feature 1. NE corner local grid coordinates: 1004.37m E, 1020.24m N	A	I	disturbed plow zone above Feature 1; 10 YR 5/2 grayish brown mottled with 10 YR 6/1 gray and 10 YR 4/2 dark grayish brown fine sand	0-40		Vertebrata	Vertebrata	UID Bone	Unidentified Bone	UBERON:0001474	Fragment						1	Calcined	1	0.22	0.22	Calcined, possibly turtle
8CO326	Parnell	2012-018-	2012-18-153.14	c74b4053-9d98-4054-a384-f8a0791495ea	>1 mm gauge screen	TU 13	ceramic typology and contextual association with Stratum V	1x1m unit intersecting and east of Feature 1. NE corner local grid coordinates: 1004.37m E, 1020.24m N	A	I	disturbed plow zone above Feature 1; 10 YR 5/2 grayish brown mottled with 10 YR 6/1 gray and 10 YR 4/2 dark grayish brown fine sand	0-40		Vertebrata	Vertebrata	UID Bone	Unidentified Bone	UBERON:0001474	Fragment									0.27	0.27	count not recorded
8CO326	Parnell	2012-018-	2012-18-153.15	dc570d02-7c63-49f9-9b4b-d9a85c3574f4	0.25 in gauge screen	TU 13	ceramic typology and contextual association with Stratum V	1x1m unit intersecting and east of Feature 1. NE corner local grid coordinates: 1004.37m E, 1020.24m N	A	I	disturbed plow zone above Feature 1; 10 YR 5/2 grayish brown mottled with 10 YR 6/1 gray and 10 YR 4/2 dark grayish brown fine sand	0-40		Mammalia	Mammalia	UID Bone	Unidentified Bone	UBERON:0001474	Fragment								1	0.38	0.38	Eroded, costal rib fragment?
8CO326	Parnell	2012-018-	2012-18-153.17	1b464083-63a3-42f3-800d-61bdf254e2eb	0.25 in gauge screen	TU 13	ceramic typology and contextual association with Stratum V	1x1m unit intersecting and east of Feature 1. NE corner local grid coordinates: 1004.37m E, 1020.24m N	A	I	disturbed plow zone above Feature 1; 10 YR 5/2 grayish brown mottled with 10 YR 6/1 gray and 10 YR 4/2 dark grayish brown fine sand	0-40		Odocoileus virginianus	Odocoileus virginianus	Femur	Femur	UBERON:0003826	Trochlea								1	15.33
8CO326	Parnell	2012-018-	2012-18-153.17	4e2586d6-67f9-46bb-a08d-d10e48669823	0.25 in gauge screen	TU 13	ceramic typology and contextual association with Stratum V	1x1m unit intersecting and east of Feature 1. NE corner local grid coordinates: 1004.37m E, 1020.24m N	A	I	disturbed plow zone above Feature 1; 10 YR 5/2 grayish brown mottled with 10 YR 6/1 gray and 10 YR 4/2 dark grayish brown fine sand	0-40		Odocoileus virginianus	Odocoileus virginianus	Ilium+Acetabulum	Ilium+Acetabulum	UBERON:0001273; UBERON:0001269	Fragment	L							1	15.33
8CO326	Parnell	2012-018-	2012-18-153.17	41a0b798-eb0e-4521-a648-322fa83e8549	0.25 in gauge screen	TU 13	ceramic typology and contextual association with Stratum V	1x1m unit intersecting and east of Feature 1. NE corner local grid coordinates: 1004.37m E, 1020.24m N	A	I	disturbed plow zone above Feature 1; 10 YR 5/2 grayish brown mottled with 10 YR 6/1 gray and 10 YR 4/2 dark grayish brown fine sand	0-40		Odocoileus virginianus	Odocoileus virginianus	Long Bone	Long Bone	UBERON:0002495	Fragment						10	Calcined	11	15.33		Calcined
8CO326	Parnell	2012-018-	2012-18-153.17	f988dc26-c429-4477-b06f-c046bce88e86	0.25 in gauge screen	TU 13	ceramic typology and contextual association with Stratum V	1x1m unit intersecting and east of Feature 1. NE corner local grid coordinates: 1004.37m E, 1020.24m N	A	I	disturbed plow zone above Feature 1; 10 YR 5/2 grayish brown mottled with 10 YR 6/1 gray and 10 YR 4/2 dark grayish brown fine sand	0-40		Odocoileus virginianus	Odocoileus virginianus	Scaphoid	Scaphoid	UBERON:0001427	Fragment	R					1	Calcined	1	15.33		Calcined
8CO326	Parnell	2012-018-	2012-18-153.17	9e3e8c1c-1084-4963-a2aa-572f1a10556e	0.25 in gauge screen	TU 13	ceramic typology and contextual association with Stratum V	1x1m unit intersecting and east of Feature 1. NE corner local grid coordinates: 1004.37m E, 1020.24m N	A	I	disturbed plow zone above Feature 1; 10 YR 5/2 grayish brown mottled with 10 YR 6/1 gray and 10 YR 4/2 dark grayish brown fine sand	0-40		Odocoileus virginianus	Odocoileus virginianus	UID Bone	Unidentified Bone	UBERON:0001474	Fragment						21		48	15.33
8CO326	Parnell	2012-018-	2012-18-153.18	3622d431-4630-45aa-8b6b-a5c4c52c5efe	0.25 in gauge screen	TU 13	ceramic typology and contextual association with Stratum V	1x1m unit intersecting and east of Feature 1. NE corner local grid coordinates: 1004.37m E, 1020.24m N	A	I	disturbed plow zone above Feature 1; 10 YR 5/2 grayish brown mottled with 10 YR 6/1 gray and 10 YR 4/2 dark grayish brown fine sand	0-40		Testudines	Testudines	Carapace/Plastron	Carapace/Plastron	UBERON:0008271	Fragment						7	Calcined	8	1.62	1.62	Calcined
8CO326	Parnell	2012-018-	2012-18-154.9	fc895ce8-d56f-4076-a239-6dd23af62267	0.25 in gauge screen	TU 13	ceramic typology and contextual association with Stratum V	1x1m unit intersecting and east of Feature 1. NE corner local grid coordinates: 1004.37m E, 1020.24m N	B	II	pit fill; 10 YR 4/2 dark grayish brown mottled with 10 YR 5/1 gray fine sand	40-50		Odocoileus virginianus	Odocoileus virginianus	Long Bone	Long Bone	UBERON:0002495	Fragment						3	Calcined	26	20.01		One specimen has four articulating pieces. Specimens are calcined
8CO326	Parnell	2012-018-	2012-18-154.9	a6150042-0f5b-477f-bd43-dbe061940cc5	0.25 in gauge screen	TU 13	ceramic typology and contextual association with Stratum V	1x1m unit intersecting and east of Feature 1. NE corner local grid coordinates: 1004.37m E, 1020.24m N	B	II	pit fill; 10 YR 4/2 dark grayish brown mottled with 10 YR 5/1 gray fine sand	40-50		Odocoileus virginianus	Odocoileus virginianus	Radius	Radius	UBERON:0001423	Proximal 1/8	L							1	20.01		Two articulating pieces
8CO326	Parnell	2012-018-	2012-18-154.9	89054600-ccf6-4975-ae5c-c5c956e57dcc	0.25 in gauge screen	TU 13	ceramic typology and contextual association with Stratum V	1x1m unit intersecting and east of Feature 1. NE corner local grid coordinates: 1004.37m E, 1020.24m N	B	II	pit fill; 10 YR 4/2 dark grayish brown mottled with 10 YR 5/1 gray fine sand	40-50		Odocoileus virginianus	Odocoileus virginianus	Tooth	Tooth	UBERON:0001091	Fragment								2	20.01		One specimen has two articulating pieces
8CO326	Parnell	2012-018-	2012-18-154.9	412b5010-e816-4456-99c4-5013da73b59b	0.25 in gauge screen	TU 13	ceramic typology and contextual association with Stratum V	1x1m unit intersecting and east of Feature 1. NE corner local grid coordinates: 1004.37m E, 1020.24m N	B	II	pit fill; 10 YR 4/2 dark grayish brown mottled with 10 YR 5/1 gray fine sand	40-50		Odocoileus virginianus	Odocoileus virginianus	UID Bone	Unidentified Bone	UBERON:0001474	Fragment						1	Calcined	19	20.01		Calcined
8CO326	Parnell	2012-018-	2012-18-154.9	53b9527c-c41d-44b9-bd84-1cbb9423e407	>1 mm gauge screen	TU 13	ceramic typology and contextual association with Stratum V	1x1m unit intersecting and east of Feature 1. NE corner local grid coordinates: 1004.37m E, 1020.24m N	B	II	pit fill; 10 YR 4/2 dark grayish brown mottled with 10 YR 5/1 gray fine sand	40-50		Odocoileus virginianus	Odocoileus virginianus	UID Bone	Unidentified Bone	UBERON:0001474	Fragment									20.01	0.15	weight of Odocoileus virginianus specimens recovered from >1mm screen mesh within Catalog Number; count not recorded
8CO326	Parnell	2012-018-	2012-18-155.11	fa8ee09d-3b77-4b8b-8414-0c925b3113ec	>1 mm gauge screen	TU 13	ceramic typology and contextual association with Stratum V	1x1m unit intersecting and east of Feature 1. NE corner local grid coordinates: 1004.37m E, 1020.24m N	C	II	pit fill; 10 YR 4/2 dark grayish brown mottled with 10 YR 5/1 gray fine sand	50-60		Vertebrata	Vertebrata	UID Bone	Unidentified Bone	UBERON:0001474	Fragment							Calcined		0.73	0.73	Calcined; count not recorded
8CO326	Parnell	2012-018-	2012-18-155.12	6178652c-d931-4419-8dcd-5879903e8815	0.25 in gauge screen	TU 13	ceramic typology and contextual association with Stratum V	1x1m unit intersecting and east of Feature 1. NE corner local grid coordinates: 1004.37m E, 1020.24m N	C	II	pit fill; 10 YR 4/2 dark grayish brown mottled with 10 YR 5/1 gray fine sand	50-60		Mammalia (Small)	Mammalia, small	Condyle	Condyle	UBERON:0009979	Fragment								1	0.01	0.01
8CO326	Parnell	2012-018-	2012-18-155.12	05e7beb3-8ce1-4fbe-8fd3-75fcd544b9e3	0.25 in gauge screen	TU 13	ceramic typology and contextual association with Stratum V	1x1m unit intersecting and east of Feature 1. NE corner local grid coordinates: 1004.37m E, 1020.24m N	C	II	pit fill; 10 YR 4/2 dark grayish brown mottled with 10 YR 5/1 gray fine sand	50-60		Mammalia	Mammalia	UID Bone	Unidentified Bone	UBERON:0001474	Fragment								26	0.61	0.61
8CO326	Parnell	2012-018-	2012-18-155.13	70a1c1be-cda0-4743-8363-6d91693add99	0.25 in gauge screen	TU 13	ceramic typology and contextual association with Stratum V	1x1m unit intersecting and east of Feature 1. NE corner local grid coordinates: 1004.37m E, 1020.24m N	C	II	pit fill; 10 YR 4/2 dark grayish brown mottled with 10 YR 5/1 gray fine sand	50-60		Odocoileus virginianus	Odocoileus virginianus	Acetablum+Ilium	Acetablum+Ilium	UBERON:0001269; UBERON:0001273	Fragment	R							1	25.75
8CO326	Parnell	2012-018-	2012-18-155.13	9b865040-7d21-4688-8b64-658a1bdee783	0.25 in gauge screen	TU 13	ceramic typology and contextual association with Stratum V	1x1m unit intersecting and east of Feature 1. NE corner local grid coordinates: 1004.37m E, 1020.24m N	C	II	pit fill; 10 YR 4/2 dark grayish brown mottled with 10 YR 5/1 gray fine sand	50-60		Odocoileus virginianus	Odocoileus virginianus	Astragalus	Astragalus	UBERON:0002395	Whole	L							1	25.75
8CO326	Parnell	2012-018-	2012-18-155.13	d0306dcc-d00d-4c18-8773-e7e57404bf2c	0.25 in gauge screen	TU 13	ceramic typology and contextual association with Stratum V	1x1m unit intersecting and east of Feature 1. NE corner local grid coordinates: 1004.37m E, 1020.24m N	C	II	pit fill; 10 YR 4/2 dark grayish brown mottled with 10 YR 5/1 gray fine sand	50-60		Odocoileus virginianus	Odocoileus virginianus	Calcaneus	Calcaneus	UBERON:0001450	Distal 2/3	R							1	25.75
8CO326	Parnell	2012-018-	2012-18-155.13	f8a755d3-b943-4450-b3ea-9621726cc667	0.25 in gauge screen	TU 13	ceramic typology and contextual association with Stratum V	1x1m unit intersecting and east of Feature 1. NE corner local grid coordinates: 1004.37m E, 1020.24m N	C	II	pit fill; 10 YR 4/2 dark grayish brown mottled with 10 YR 5/1 gray fine sand	50-60		Odocoileus virginianus	Odocoileus virginianus	Ilium	Ilium	UBERON:0001273	Distal Fragment	L							1	25.75		Two articulating pieces
8CO326	Parnell	2012-018-	2012-18-155.13	f38c95d1-5a94-4abf-9d82-20b2f50a7f8a	0.25 in gauge screen	TU 13	ceramic typology and contextual association with Stratum V	1x1m unit intersecting and east of Feature 1. NE corner local grid coordinates: 1004.37m E, 1020.24m N	C	II	pit fill; 10 YR 4/2 dark grayish brown mottled with 10 YR 5/1 gray fine sand	50-60		Odocoileus virginianus	Odocoileus virginianus	Long Bone	Long Bone	UBERON:0002495	Fragment						2	Calcined	14	25.75		Calcined
8CO326	Parnell	2012-018-	2012-18-155.13	05b31981-a621-4b8a-9998-40039998e120	0.25 in gauge screen	TU 13	ceramic typology and contextual association with Stratum V	1x1m unit intersecting and east of Feature 1. NE corner local grid coordinates: 1004.37m E, 1020.24m N	C	II	pit fill; 10 YR 4/2 dark grayish brown mottled with 10 YR 5/1 gray fine sand	50-60		Odocoileus virginianus	Odocoileus virginianus	Tooth	Tooth	UBERON:0001091	Fragment								5	25.75
8CO326	Parnell	2012-018-	2012-18-155.13	eecefa04-0e48-4744-8453-639b19915708	0.25 in gauge screen	TU 13	ceramic typology and contextual association with Stratum V	1x1m unit intersecting and east of Feature 1. NE corner local grid coordinates: 1004.37m E, 1020.24m N	C	II	pit fill; 10 YR 4/2 dark grayish brown mottled with 10 YR 5/1 gray fine sand	50-60		Odocoileus virginianus	Odocoileus virginianus	UID Bone	Unidentified Bone	UBERON:0001474	Fragment								23	25.75
8CO326	Parnell	2012-018-	2012-18-155.14	8b14ddc4-d18a-4e4a-ab04-f930c1c0b742	0.25 in gauge screen	TU 13	ceramic typology and contextual association with Stratum V	1x1m unit intersecting and east of Feature 1. NE corner local grid coordinates: 1004.37m E, 1020.24m N	C	II	pit fill; 10 YR 4/2 dark grayish brown mottled with 10 YR 5/1 gray fine sand	50-60		Testudines	Testudines	Carapace/Plastron	Carapace/Plastron	UBERON:0008271	Fragment						4	Majority are Calcined	8	0.45	0.45	Majority are calcined
8CO326	Parnell	2012-018-	2012-18-156.13	30a68aa5-7587-4e77-ade9-504ce528efc9	0.25 in gauge screen	TU 13	ceramic typology and contextual association with Stratum V	1x1m unit intersecting and east of Feature 1. NE corner local grid coordinates: 1004.37m E, 1020.24m N	D	III	pit fill; 10 YR 5/3 brown mottled with 10 YR 6/3 pale brown and 10 YR 7/2 light gray fine sand	60-70		Vertebrata	Vertebrata	UID Bone	Unidentified Bone	UBERON:0001474	Fragment						1		5	0.44	0.44
8CO326	Parnell	2012-018-	2012-18-156.13	133d6521-eea8-4f10-8361-3fb5b14e0e8b	>1 mm gauge screen	TU 13	ceramic typology and contextual association with Stratum V	1x1m unit intersecting and east of Feature 1. NE corner local grid coordinates: 1004.37m E, 1020.24m N	D	III	pit fill; 10 YR 5/3 brown mottled with 10 YR 6/3 pale brown and 10 YR 7/2 light gray fine sand	60-70		Vertebrata	Vertebrata	UID Bone	Unidentified Bone	UBERON:0001474	Fragment									0.97	0.97	count not recorded
8CO326	Parnell	2012-018-	2012-18-156.14	02de4b1a-9167-40ad-87fe-3a9faaaf478b	0.25 in gauge screen	TU 13	ceramic typology and contextual association with Stratum V	1x1m unit intersecting and east of Feature 1. NE corner local grid coordinates: 1004.37m E, 1020.24m N	D	III	pit fill; 10 YR 5/3 brown mottled with 10 YR 6/3 pale brown and 10 YR 7/2 light gray fine sand	60-70		Odocoileus virginianus	Odocoileus virginianus	Calcaneus	Calcaneus	UBERON:0001450	Nearly Whole	R							1	35.5		See original data notes on file in Florida Archaeology, Florida Museum of Natural History: "Five individuals in this sample, but one (IND #1) probably belongs to individual in previous level, and 2 (IND #3, IND #5) potentially go with individuals in TU 10."
8CO326	Parnell	2012-018-	2012-18-156.14	c33734f9-3b38-440e-b8ae-825f4a328df4	0.25 in gauge screen	TU 13	ceramic typology and contextual association with Stratum V	1x1m unit intersecting and east of Feature 1. NE corner local grid coordinates: 1004.37m E, 1020.24m N	D	III	pit fill; 10 YR 5/3 brown mottled with 10 YR 6/3 pale brown and 10 YR 7/2 light gray fine sand	60-70		Odocoileus virginianus	Odocoileus virginianus	Long Bone	Long Bone	UBERON:0002495	Fragment						8		58	35.5		One specimen has three articulating pieces
8CO326	Parnell	2012-018-	2012-18-156.14	fcd4861f-c358-4a54-a101-d6e4f0d6b81b	0.25 in gauge screen	TU 13	ceramic typology and contextual association with Stratum V	1x1m unit intersecting and east of Feature 1. NE corner local grid coordinates: 1004.37m E, 1020.24m N	D	III	pit fill; 10 YR 5/3 brown mottled with 10 YR 6/3 pale brown and 10 YR 7/2 light gray fine sand	60-70		Odocoileus virginianus	Odocoileus virginianus	Premolar (Upper)	Premolar (Upper)	UBERON:0007120	Whole	R							1	35.5		Too worn to assign number
8CO326	Parnell	2012-018-	2012-18-156.14	5512a7b4-39da-4d51-93f7-83487caaf1b0	0.25 in gauge screen	TU 13	ceramic typology and contextual association with Stratum V	1x1m unit intersecting and east of Feature 1. NE corner local grid coordinates: 1004.37m E, 1020.24m N	D	III	pit fill; 10 YR 5/3 brown mottled with 10 YR 6/3 pale brown and 10 YR 7/2 light gray fine sand	60-70		Odocoileus virginianus	Odocoileus virginianus	Radius	Radius	UBERON:0001423	Proximal 1/4	R							1	35.5
8CO326	Parnell	2012-018-	2012-18-156.14	3d0d22c5-23d7-425a-9965-5a528abca620	0.25 in gauge screen	TU 13	ceramic typology and contextual association with Stratum V	1x1m unit intersecting and east of Feature 1. NE corner local grid coordinates: 1004.37m E, 1020.24m N	D	III	pit fill; 10 YR 5/3 brown mottled with 10 YR 6/3 pale brown and 10 YR 7/2 light gray fine sand	60-70		Odocoileus virginianus	Odocoileus virginianus	Radius	Radius	UBERON:0001423	Proximal 1/3	R							1	35.5
8CO326	Parnell	2012-018-	2012-18-156.14	ecfe553e-282d-4ac6-9042-a1aeb1597e20	0.25 in gauge screen	TU 13	ceramic typology and contextual association with Stratum V	1x1m unit intersecting and east of Feature 1. NE corner local grid coordinates: 1004.37m E, 1020.24m N	D	III	pit fill; 10 YR 5/3 brown mottled with 10 YR 6/3 pale brown and 10 YR 7/2 light gray fine sand	60-70		Odocoileus virginianus	Odocoileus virginianus	Radius	Radius	UBERON:0001423	Distal 1/3	R	No						1	35.5
8CO326	Parnell	2012-018-	2012-18-156.14	718d19cd-414f-41a7-afbb-c521b4c453ba	0.25 in gauge screen	TU 13	ceramic typology and contextual association with Stratum V	1x1m unit intersecting and east of Feature 1. NE corner local grid coordinates: 1004.37m E, 1020.24m N	D	III	pit fill; 10 YR 5/3 brown mottled with 10 YR 6/3 pale brown and 10 YR 7/2 light gray fine sand	60-70		Odocoileus virginianus	Odocoileus virginianus	Tibia	Tibia	UBERON:0000979	Proximal 1/4	R							1	35.5
8CO326	Parnell	2012-018-	2012-18-156.14	4b8ec8e7-c820-4631-866f-c5d68e4e56cf	0.25 in gauge screen	TU 13	ceramic typology and contextual association with Stratum V	1x1m unit intersecting and east of Feature 1. NE corner local grid coordinates: 1004.37m E, 1020.24m N	D	III	pit fill; 10 YR 5/3 brown mottled with 10 YR 6/3 pale brown and 10 YR 7/2 light gray fine sand	60-70		Odocoileus virginianus	Odocoileus virginianus	Tibia	Tibia	UBERON:0000979	Proximal 1/4	L	No						1	35.5
8CO326	Parnell	2012-018-	2012-18-156.14	3729cd33-037a-41f5-b9da-201dd07b1a04	0.25 in gauge screen	TU 13	ceramic typology and contextual association with Stratum V	1x1m unit intersecting and east of Feature 1. NE corner local grid coordinates: 1004.37m E, 1020.24m N	D	III	pit fill; 10 YR 5/3 brown mottled with 10 YR 6/3 pale brown and 10 YR 7/2 light gray fine sand	60-70		Odocoileus virginianus	Odocoileus virginianus	Tibia	Tibia	UBERON:0000979	Proximal 1/4	L	No						1	35.5		Two articulating pieces
8CO326	Parnell	2012-018-	2012-18-156.14	a79e1573-a28a-4607-94e1-8e553d907274	0.25 in gauge screen	TU 13	ceramic typology and contextual association with Stratum V	1x1m unit intersecting and east of Feature 1. NE corner local grid coordinates: 1004.37m E, 1020.24m N	D	III	pit fill; 10 YR 5/3 brown mottled with 10 YR 6/3 pale brown and 10 YR 7/2 light gray fine sand	60-70		Odocoileus virginianus	Odocoileus virginianus	Tibia	Tibia	UBERON:0000979	Proximal Epiphysis	L	No						1	35.5
8CO326	Parnell	2012-018-	2012-18-156.14	d7c3a3ee-962e-4aeb-aace-b40b4ea5ce11	0.25 in gauge screen	TU 13	ceramic typology and contextual association with Stratum V	1x1m unit intersecting and east of Feature 1. NE corner local grid coordinates: 1004.37m E, 1020.24m N	D	III	pit fill; 10 YR 5/3 brown mottled with 10 YR 6/3 pale brown and 10 YR 7/2 light gray fine sand	60-70		Odocoileus virginianus	Odocoileus virginianus	Tibia	Tibia	UBERON:0000979	Distal 1/8	L							1	35.5		Two articulating pieces
8CO326	Parnell	2012-018-	2012-18-156.14	32a3a53e-5824-4dee-bc07-5c4c807c9462	0.25 in gauge screen	TU 13	ceramic typology and contextual association with Stratum V	1x1m unit intersecting and east of Feature 1. NE corner local grid coordinates: 1004.37m E, 1020.24m N	D	III	pit fill; 10 YR 5/3 brown mottled with 10 YR 6/3 pale brown and 10 YR 7/2 light gray fine sand	60-70		Odocoileus virginianus	Odocoileus virginianus	Tooth	Tooth	UBERON:0001091	Root						1	Calcined	1	35.5		Calcined
8CO326	Parnell	2012-018-	2012-18-156.14	4268f7c7-9385-4bc6-bbf6-92b3bc316150	0.25 in gauge screen	TU 13	ceramic typology and contextual association with Stratum V	1x1m unit intersecting and east of Feature 1. NE corner local grid coordinates: 1004.37m E, 1020.24m N	D	III	pit fill; 10 YR 5/3 brown mottled with 10 YR 6/3 pale brown and 10 YR 7/2 light gray fine sand	60-70		Odocoileus virginianus	Odocoileus virginianus	UID Bone	Unidentified Bone	UBERON:0001474	Fragment								46	35.5
8CO326	Parnell	2012-018-	2012-18-156.14	999700b1-ba67-423f-bc63-4f08c2785a1e	0.25 in gauge screen	TU 13	ceramic typology and contextual association with Stratum V	1x1m unit intersecting and east of Feature 1. NE corner local grid coordinates: 1004.37m E, 1020.24m N	D	III	pit fill; 10 YR 5/3 brown mottled with 10 YR 6/3 pale brown and 10 YR 7/2 light gray fine sand	60-70		Odocoileus virginianus	Odocoileus virginianus	Ulna	Ulna	UBERON:0001424	Proximal Fragment	R							1	35.5		Articular surface is missing
8CO326	Parnell	2012-018-	2012-18-156.15	1d1a4ce0-7a4b-44a9-bf77-f6fec7d3bba6	0.25 in gauge screen	TU 13	ceramic typology and contextual association with Stratum V	1x1m unit intersecting and east of Feature 1. NE corner local grid coordinates: 1004.37m E, 1020.24m N	D	III	pit fill; 10 YR 5/3 brown mottled with 10 YR 6/3 pale brown and 10 YR 7/2 light gray fine sand	60-70		Pseudemys sp.	Pseudemys sp.	Hyoplastron	Hyoplastron	UBERON:0014707	Nearly Whole	R							1	25.08
8CO326	Parnell	2012-018-	2012-18-156.15	f4b8b188-ee06-4429-bda4-544bd89d69a4	0.25 in gauge screen	TU 13	ceramic typology and contextual association with Stratum V	1x1m unit intersecting and east of Feature 1. NE corner local grid coordinates: 1004.37m E, 1020.24m N	D	III	pit fill; 10 YR 5/3 brown mottled with 10 YR 6/3 pale brown and 10 YR 7/2 light gray fine sand	60-70		Pseudemys sp.	Pseudemys sp.	Pleural	Pleural	UBERON:0011667	Fragment								1	25.08
8CO326	Parnell	2012-018-	2012-18-156.16	db7fd399-3ac3-43db-a635-74a40e178c27	0.25 in gauge screen	TU 13	ceramic typology and contextual association with Stratum V	1x1m unit intersecting and east of Feature 1. NE corner local grid coordinates: 1004.37m E, 1020.24m N	D	III	pit fill; 10 YR 5/3 brown mottled with 10 YR 6/3 pale brown and 10 YR 7/2 light gray fine sand	60-70		Testudines	Testudines	Carapace/Plastron	Carapace/Plastron	UBERON:0008271	Fragment						2	Calcined	3	0.48	0.48	Calcined
8CO326	Parnell	2012-018-	2012-18-157.13	74376d61-9fa1-49c6-9928-056e378f5ea6	0.25 in gauge screen	TU 13	association with dated portion of Stratum V	1x1m unit intersecting and east of Feature 1. NE corner local grid coordinates: 1004.37m E, 1020.24m N	E	III and V	west half of unit contains greasy black sand and charcoal with abundant artifacts and fauna; east half is 10 YR 5/3 brown mottled with 10 YR 6/3 pale brown and 10 YR 7/2 light gray fine sand with much fewer cultural materials	70-80		Vertebrata	Vertebrata	UID Bone	Unidentified Bone	UBERON:0001474	Fragment								2	0.08	0.08
8CO326	Parnell	2012-018-	2012-18-157.13	5a3a9453-dd91-473c-9605-52b729f2e0e9	>1 mm gauge screen	TU 13	association with dated portion of Stratum V	1x1m unit intersecting and east of Feature 1. NE corner local grid coordinates: 1004.37m E, 1020.24m N	E	III and V	west half of unit contains greasy black sand and charcoal with abundant artifacts and fauna; east half is 10 YR 5/3 brown mottled with 10 YR 6/3 pale brown and 10 YR 7/2 light gray fine sand with much fewer cultural materials	70-80		Vertebrata	Vertebrata	UID Bone	Unidentified Bone	UBERON:0001474	Fragment									4.83	4.83	count not recorded
8CO326	Parnell	2012-018-	2012-18-157.14	15a3c177-398f-46e2-9967-a572cc6759b7	0.25 in gauge screen	TU 13	association with dated portion of Stratum V	1x1m unit intersecting and east of Feature 1. NE corner local grid coordinates: 1004.37m E, 1020.24m N	E	III and V	west half of unit contains greasy black sand and charcoal with abundant artifacts and fauna; east half is 10 YR 5/3 brown mottled with 10 YR 6/3 pale brown and 10 YR 7/2 light gray fine sand with much fewer cultural materials	70-80		cf. Aves	cf. Aves	Long Bone	Long Bone	UBERON:0002495	Fragment						1	Calcined	1	0.15	0.15	Calcined
8CO326	Parnell	2012-018-	2012-18-157.15	6eb9606a-73ec-4fab-9afb-6ca80b9a7650	0.25 in gauge screen	TU 13	association with dated portion of Stratum V	1x1m unit intersecting and east of Feature 1. NE corner local grid coordinates: 1004.37m E, 1020.24m N	E	III and V	west half of unit contains greasy black sand and charcoal with abundant artifacts and fauna; east half is 10 YR 5/3 brown mottled with 10 YR 6/3 pale brown and 10 YR 7/2 light gray fine sand with much fewer cultural materials	70-80		cf. Chelydra serpentina	cf. Chelydra serpentina	Pleural	Pleural	UBERON:0011667	Fragment								1	1.32	1.32
8CO326	Parnell	2012-018-	2012-18-157.16	da7fcd9d-d132-4c3e-a5c9-3a19b3cb9abd	0.25 in gauge screen	TU 13	association with dated portion of Stratum V	1x1m unit intersecting and east of Feature 1. NE corner local grid coordinates: 1004.37m E, 1020.24m N	E	III and V	west half of unit contains greasy black sand and charcoal with abundant artifacts and fauna; east half is 10 YR 5/3 brown mottled with 10 YR 6/3 pale brown and 10 YR 7/2 light gray fine sand with much fewer cultural materials	70-80		Gopherus polyphemus	Gopherus polyphemus	Epiplastron	Epiplastron	UBERON:0011658	Whole	L							1	5.48
8CO326	Parnell	2012-018-	2012-18-157.16	715b17fa-0ac8-4521-8572-5a94d3464f65	0.25 in gauge screen	TU 13	association with dated portion of Stratum V	1x1m unit intersecting and east of Feature 1. NE corner local grid coordinates: 1004.37m E, 1020.24m N	E	III and V	west half of unit contains greasy black sand and charcoal with abundant artifacts and fauna; east half is 10 YR 5/3 brown mottled with 10 YR 6/3 pale brown and 10 YR 7/2 light gray fine sand with much fewer cultural materials	70-80		Gopherus polyphemus	Gopherus polyphemus	Epiplastron	Epiplastron	UBERON:0011658	Nearly Whole	R							1	5.48		Articulates with the Gopherus polyphemus left epiplastron in this Catalog Number (2012-18-157.16 ), see Occurrence ID da7fcd9d-d132-4c3e-a5c9-3a19b3cb9abd
8CO326	Parnell	2012-018-	2012-18-157.17	19b21179-f1d8-4fea-84f5-d66e28d2584a	0.25 in gauge screen	TU 13	association with dated portion of Stratum V	1x1m unit intersecting and east of Feature 1. NE corner local grid coordinates: 1004.37m E, 1020.24m N	E	III and V	west half of unit contains greasy black sand and charcoal with abundant artifacts and fauna; east half is 10 YR 5/3 brown mottled with 10 YR 6/3 pale brown and 10 YR 7/2 light gray fine sand with much fewer cultural materials	70-80		Odocoileus virginianus	Odocoileus virginianus	Astragalus	Astragalus	UBERON:0002395	Whole	L							1	201.34
8CO326	Parnell	2012-018-	2012-18-157.17	cb54d3b3-f110-485f-a02d-aa2a6ac1dae8	0.25 in gauge screen	TU 13	association with dated portion of Stratum V	1x1m unit intersecting and east of Feature 1. NE corner local grid coordinates: 1004.37m E, 1020.24m N	E	III and V	west half of unit contains greasy black sand and charcoal with abundant artifacts and fauna; east half is 10 YR 5/3 brown mottled with 10 YR 6/3 pale brown and 10 YR 7/2 light gray fine sand with much fewer cultural materials	70-80		Odocoileus virginianus	Odocoileus virginianus	Calcaneus	Calcaneus	UBERON:0001450	Nearly Whole	L							1	201.34
8CO326	Parnell	2012-018-	2012-18-157.17	84e973d2-efbe-46f9-bdd0-cbe748e10d5d	0.25 in gauge screen	TU 13	association with dated portion of Stratum V	1x1m unit intersecting and east of Feature 1. NE corner local grid coordinates: 1004.37m E, 1020.24m N	E	III and V	west half of unit contains greasy black sand and charcoal with abundant artifacts and fauna; east half is 10 YR 5/3 brown mottled with 10 YR 6/3 pale brown and 10 YR 7/2 light gray fine sand with much fewer cultural materials	70-80		Odocoileus virginianus	Odocoileus virginianus	Femur	Femur	UBERON:0003826	Shaft Fragment	L							1	201.34
8CO326	Parnell	2012-018-	2012-18-157.17	ddeea65d-dac3-416f-ba75-f8e64028b27c	0.25 in gauge screen	TU 13	association with dated portion of Stratum V	1x1m unit intersecting and east of Feature 1. NE corner local grid coordinates: 1004.37m E, 1020.24m N	E	III and V	west half of unit contains greasy black sand and charcoal with abundant artifacts and fauna; east half is 10 YR 5/3 brown mottled with 10 YR 6/3 pale brown and 10 YR 7/2 light gray fine sand with much fewer cultural materials	70-80		Odocoileus virginianus	Odocoileus virginianus	Fibula	Fibula	UBERON:0001446	Whole	R							1	201.34
8CO326	Parnell	2012-018-	2012-18-157.17	c48fe3da-51c0-42a6-bdf3-1d97269f61b9	0.25 in gauge screen	TU 13	association with dated portion of Stratum V	1x1m unit intersecting and east of Feature 1. NE corner local grid coordinates: 1004.37m E, 1020.24m N	E	III and V	west half of unit contains greasy black sand and charcoal with abundant artifacts and fauna; east half is 10 YR 5/3 brown mottled with 10 YR 6/3 pale brown and 10 YR 7/2 light gray fine sand with much fewer cultural materials	70-80		Odocoileus virginianus	Odocoileus virginianus	Humerus	Humerus	UBERON:0004250	Distal 1/3	R							1	201.34
8CO326	Parnell	2012-018-	2012-18-157.17	2b7cf177-05bc-4ca9-b804-96fa87a05e66	0.25 in gauge screen	TU 13	association with dated portion of Stratum V	1x1m unit intersecting and east of Feature 1. NE corner local grid coordinates: 1004.37m E, 1020.24m N	E	III and V	west half of unit contains greasy black sand and charcoal with abundant artifacts and fauna; east half is 10 YR 5/3 brown mottled with 10 YR 6/3 pale brown and 10 YR 7/2 light gray fine sand with much fewer cultural materials	70-80		Odocoileus virginianus	Odocoileus virginianus	Humerus	Humerus	UBERON:0004250	Shaft Fragment								1	201.34
8CO326	Parnell	2012-018-	2012-18-157.17	4f9c4b1e-5f3a-44e2-a6aa-1e6f929d47f8	0.25 in gauge screen	TU 13	association with dated portion of Stratum V	1x1m unit intersecting and east of Feature 1. NE corner local grid coordinates: 1004.37m E, 1020.24m N	E	III and V	west half of unit contains greasy black sand and charcoal with abundant artifacts and fauna; east half is 10 YR 5/3 brown mottled with 10 YR 6/3 pale brown and 10 YR 7/2 light gray fine sand with much fewer cultural materials	70-80		Odocoileus virginianus	Odocoileus virginianus	Ischium	Ischium	UBERON:0001274	Anterior Fragment	R							1	201.34
8CO326	Parnell	2012-018-	2012-18-157.17	1b3ad355-c8e2-46d8-bdb2-dda5f4b5a8c4	0.25 in gauge screen	TU 13	association with dated portion of Stratum V	1x1m unit intersecting and east of Feature 1. NE corner local grid coordinates: 1004.37m E, 1020.24m N	E	III and V	west half of unit contains greasy black sand and charcoal with abundant artifacts and fauna; east half is 10 YR 5/3 brown mottled with 10 YR 6/3 pale brown and 10 YR 7/2 light gray fine sand with much fewer cultural materials	70-80		Odocoileus virginianus	Odocoileus virginianus	Long Bone	Long Bone	UBERON:0002495	Fragment				1	Cutmarks	10	Majority are calcined	86	201.34		One specimen with several diagonal cutmarks. Majority of specimens are calcined
8CO326	Parnell	2012-018-	2012-18-157.17	06e49ed3-34b4-4b02-b8e2-5b81767a2582	0.25 in gauge screen	TU 13	association with dated portion of Stratum V	1x1m unit intersecting and east of Feature 1. NE corner local grid coordinates: 1004.37m E, 1020.24m N	E	III and V	west half of unit contains greasy black sand and charcoal with abundant artifacts and fauna; east half is 10 YR 5/3 brown mottled with 10 YR 6/3 pale brown and 10 YR 7/2 light gray fine sand with much fewer cultural materials	70-80		Odocoileus virginianus	Odocoileus virginianus	Lumbar Vertebra	Lumbar Vertebra	UBERON:0002414	Whole/Nearly Whole								4	201.34	37.67	Articulated vertebra. Two specimens with two articulating pieces each
8CO326	Parnell	2012-018-	2012-18-157.17	6f7cc990-d41a-44af-bc72-873b94c595da	0.25 in gauge screen	TU 13	association with dated portion of Stratum V	1x1m unit intersecting and east of Feature 1. NE corner local grid coordinates: 1004.37m E, 1020.24m N	E	III and V	west half of unit contains greasy black sand and charcoal with abundant artifacts and fauna; east half is 10 YR 5/3 brown mottled with 10 YR 6/3 pale brown and 10 YR 7/2 light gray fine sand with much fewer cultural materials	70-80		Odocoileus virginianus	Odocoileus virginianus	Proximal Phalanx	Proximal Phalanx	UBERON:0004302	Nearly Whole								1	201.34
8CO326	Parnell	2012-018-	2012-18-157.17	1b497682-152e-42c8-b98a-e485a3a23823	0.25 in gauge screen	TU 13	association with dated portion of Stratum V	1x1m unit intersecting and east of Feature 1. NE corner local grid coordinates: 1004.37m E, 1020.24m N	E	III and V	west half of unit contains greasy black sand and charcoal with abundant artifacts and fauna; east half is 10 YR 5/3 brown mottled with 10 YR 6/3 pale brown and 10 YR 7/2 light gray fine sand with much fewer cultural materials	70-80		Odocoileus virginianus	Odocoileus virginianus	Radius	Radius	UBERON:0001423	Shaft Fragment	R							1	201.34		See original data notes on file in Florida Archaeology, Florida Museum of Natural History: "BR850:R871ig--probably a male (e.g., specimen#7002). Four individuals in this sample, but IND #3 likely pairs with IND #2 from level D leaving an MNI of 3."
8CO326	Parnell	2012-018-	2012-18-157.17	43c3d0cd-be43-49b9-b057-ac2ce74782b7	0.25 in gauge screen	TU 13	association with dated portion of Stratum V	1x1m unit intersecting and east of Feature 1. NE corner local grid coordinates: 1004.37m E, 1020.24m N	E	III and V	west half of unit contains greasy black sand and charcoal with abundant artifacts and fauna; east half is 10 YR 5/3 brown mottled with 10 YR 6/3 pale brown and 10 YR 7/2 light gray fine sand with much fewer cultural materials	70-80		Odocoileus virginianus	Odocoileus virginianus	Radius	Radius	UBERON:0001423	Distal 1/3	R	No						1	201.34
8CO326	Parnell	2012-018-	2012-18-157.17	fc6cb4bf-10a3-44c7-82a5-25246e7b4de2	0.25 in gauge screen	TU 13	association with dated portion of Stratum V	1x1m unit intersecting and east of Feature 1. NE corner local grid coordinates: 1004.37m E, 1020.24m N	E	III and V	west half of unit contains greasy black sand and charcoal with abundant artifacts and fauna; east half is 10 YR 5/3 brown mottled with 10 YR 6/3 pale brown and 10 YR 7/2 light gray fine sand with much fewer cultural materials	70-80		Odocoileus virginianus	Odocoileus virginianus	Radius	Radius	UBERON:0001423	Distal 1/3+Epiphysis	L	No						1	201.34
8CO326	Parnell	2012-018-	2012-18-157.17	f05612b8-aff3-47c1-a72b-4d6e4b2bdb3e	0.25 in gauge screen	TU 13	association with dated portion of Stratum V	1x1m unit intersecting and east of Feature 1. NE corner local grid coordinates: 1004.37m E, 1020.24m N	E	III and V	west half of unit contains greasy black sand and charcoal with abundant artifacts and fauna; east half is 10 YR 5/3 brown mottled with 10 YR 6/3 pale brown and 10 YR 7/2 light gray fine sand with much fewer cultural materials	70-80		Odocoileus virginianus	Odocoileus virginianus	Rib	Rib	UBERON:0002228	Fragment						1	Calcined	1	201.34		Calcined
8CO326	Parnell	2012-018-	2012-18-157.17	cc69cbbc-0556-40e9-be4d-d03552ea7450	0.25 in gauge screen	TU 13	association with dated portion of Stratum V	1x1m unit intersecting and east of Feature 1. NE corner local grid coordinates: 1004.37m E, 1020.24m N	E	III and V	west half of unit contains greasy black sand and charcoal with abundant artifacts and fauna; east half is 10 YR 5/3 brown mottled with 10 YR 6/3 pale brown and 10 YR 7/2 light gray fine sand with much fewer cultural materials	70-80		Odocoileus virginianus	Odocoileus virginianus	Tibia	Tibia	UBERON:0000979	Proximal 1/4	R							1	201.34
8CO326	Parnell	2012-018-	2012-18-157.17	2f030c19-bcf7-4e5d-963d-518fbde4fe67	0.25 in gauge screen	TU 13	association with dated portion of Stratum V	1x1m unit intersecting and east of Feature 1. NE corner local grid coordinates: 1004.37m E, 1020.24m N	E	III and V	west half of unit contains greasy black sand and charcoal with abundant artifacts and fauna; east half is 10 YR 5/3 brown mottled with 10 YR 6/3 pale brown and 10 YR 7/2 light gray fine sand with much fewer cultural materials	70-80		Odocoileus virginianus	Odocoileus virginianus	Tibia	Tibia	UBERON:0000979	Shaft Fragment	L							1	201.34		Probably a male
8CO326	Parnell	2012-018-	2012-18-157.17	8c1efa51-c3ae-4853-bd6d-bde038fd0a3f	0.25 in gauge screen	TU 13	association with dated portion of Stratum V	1x1m unit intersecting and east of Feature 1. NE corner local grid coordinates: 1004.37m E, 1020.24m N	E	III and V	west half of unit contains greasy black sand and charcoal with abundant artifacts and fauna; east half is 10 YR 5/3 brown mottled with 10 YR 6/3 pale brown and 10 YR 7/2 light gray fine sand with much fewer cultural materials	70-80		Odocoileus virginianus	Odocoileus virginianus	Tibia	Tibia	UBERON:0000979	Shaft Fragment								1	201.34
8CO326	Parnell	2012-018-	2012-18-157.17	84d0b32c-ca57-4fec-80aa-e95924caf4ec	0.25 in gauge screen	TU 13	association with dated portion of Stratum V	1x1m unit intersecting and east of Feature 1. NE corner local grid coordinates: 1004.37m E, 1020.24m N	E	III and V	west half of unit contains greasy black sand and charcoal with abundant artifacts and fauna; east half is 10 YR 5/3 brown mottled with 10 YR 6/3 pale brown and 10 YR 7/2 light gray fine sand with much fewer cultural materials	70-80		Odocoileus virginianus	Odocoileus virginianus	Tibia	Tibia	UBERON:0000979	Proximal Epiphysis	?	No						1	201.34		Small fragment
8CO326	Parnell	2012-018-	2012-18-157.17	88984d06-9a28-407d-acff-c97b1964bb4e	0.25 in gauge screen	TU 13	association with dated portion of Stratum V	1x1m unit intersecting and east of Feature 1. NE corner local grid coordinates: 1004.37m E, 1020.24m N	E	III and V	west half of unit contains greasy black sand and charcoal with abundant artifacts and fauna; east half is 10 YR 5/3 brown mottled with 10 YR 6/3 pale brown and 10 YR 7/2 light gray fine sand with much fewer cultural materials	70-80		Odocoileus virginianus	Odocoileus virginianus	Tooth	Tooth	UBERON:0001091	Fragment								2	201.34
8CO326	Parnell	2012-018-	2012-18-157.17	52116062-86c3-4de1-8115-ecfc3748bd80	0.25 in gauge screen	TU 13	association with dated portion of Stratum V	1x1m unit intersecting and east of Feature 1. NE corner local grid coordinates: 1004.37m E, 1020.24m N	E	III and V	west half of unit contains greasy black sand and charcoal with abundant artifacts and fauna; east half is 10 YR 5/3 brown mottled with 10 YR 6/3 pale brown and 10 YR 7/2 light gray fine sand with much fewer cultural materials	70-80		Odocoileus virginianus	Odocoileus virginianus	UID Bone	Unidentified Bone	UBERON:0001474	Fragment						16	Majority are calcined	104	201.34		One specimen has two articulating pieces (also burned). The majority of the specimens are calcined
8CO326	Parnell	2012-018-	2012-18-157.17	f8c7c82e-71c7-45a2-ac4b-af63cfd8253a	0.25 in gauge screen	TU 13	association with dated portion of Stratum V	1x1m unit intersecting and east of Feature 1. NE corner local grid coordinates: 1004.37m E, 1020.24m N	E	III and V	west half of unit contains greasy black sand and charcoal with abundant artifacts and fauna; east half is 10 YR 5/3 brown mottled with 10 YR 6/3 pale brown and 10 YR 7/2 light gray fine sand with much fewer cultural materials	70-80		Odocoileus virginianus	Odocoileus virginianus	Ulna	Ulna	UBERON:0001424	Trochlear Notch	R							1	201.34
8CO326	Parnell	2012-018-	2012-18-157.17	46682a4b-3530-4211-859c-6b772744e7ee	0.25 in gauge screen	TU 13	association with dated portion of Stratum V	1x1m unit intersecting and east of Feature 1. NE corner local grid coordinates: 1004.37m E, 1020.24m N	E	III and V	west half of unit contains greasy black sand and charcoal with abundant artifacts and fauna; east half is 10 YR 5/3 brown mottled with 10 YR 6/3 pale brown and 10 YR 7/2 light gray fine sand with much fewer cultural materials	70-80		Odocoileus virginianus	Odocoileus virginianus	Vertebra	Vertebra	UBERON:0002412	Fragment								4	201.34
8CO326	Parnell	2012-018-	2012-18-157.18	47336e1f-4c1b-4d13-b4e8-c74c8ddbd526	0.25 in gauge screen	TU 13	association with dated portion of Stratum V	1x1m unit intersecting and east of Feature 1. NE corner local grid coordinates: 1004.37m E, 1020.24m N	E	III and V	west half of unit contains greasy black sand and charcoal with abundant artifacts and fauna; east half is 10 YR 5/3 brown mottled with 10 YR 6/3 pale brown and 10 YR 7/2 light gray fine sand with much fewer cultural materials	70-80		Pseudemys sp.	Pseudemys sp.	Pleural	Pleural	UBERON:0011667	Fragment						1	Calcined	3	0.96	0.96	Calcined. One specimen has two articulating pieces
8CO326	Parnell	2012-018-	2012-18-157.19	faf5ba31-b23f-484f-99ec-a95397168e1c	0.25 in gauge screen	TU 13	association with dated portion of Stratum V	1x1m unit intersecting and east of Feature 1. NE corner local grid coordinates: 1004.37m E, 1020.24m N	E	III and V	west half of unit contains greasy black sand and charcoal with abundant artifacts and fauna; east half is 10 YR 5/3 brown mottled with 10 YR 6/3 pale brown and 10 YR 7/2 light gray fine sand with much fewer cultural materials	70-80		Testudines	Testudines	Carapace/Plastron	Carapace/Plastron	UBERON:0008271	Fragment						11	Calcined	21	5.69		Calcined
8CO326	Parnell	2012-018-	2012-18-157.19	541ce4e6-c891-441f-a3d1-d670084483a5	0.25 in gauge screen	TU 13	association with dated portion of Stratum V	1x1m unit intersecting and east of Feature 1. NE corner local grid coordinates: 1004.37m E, 1020.24m N	E	III and V	west half of unit contains greasy black sand and charcoal with abundant artifacts and fauna; east half is 10 YR 5/3 brown mottled with 10 YR 6/3 pale brown and 10 YR 7/2 light gray fine sand with much fewer cultural materials	70-80		Testudines	Testudines	Vertebra	Vertebra	UBERON:0002412	Articular Facet						1		1	5.69
8CO326	Parnell	2012-018-	2012-18-158.10	e8885337-c457-4f22-9151-b25b7b8e6b85	0.25 in gauge screen	TU 13	ceramic typology and contextual association with Stratum V	1x1m unit intersecting and east of Feature 1. NE corner local grid coordinates: 1004.37m E, 1020.24m N	F	III	10 YR 5/3 brown mottled with 10 YR 6/3 pale brown and 10 YR 7/2 light gray fine sand	80-90	A	Vertebrata	Vertebrata	UID Bone	Unidentified Bone	UBERON:0001474	Fragment								3	0.11	0.11	Probably turtle
8CO326	Parnell	2012-018-	2012-18-158.10	f4f9ce73-f49a-4da5-8ee4-24eb2309198f	>1 mm gauge screen	TU 13	ceramic typology and contextual association with Stratum V	1x1m unit intersecting and east of Feature 1. NE corner local grid coordinates: 1004.37m E, 1020.24m N	F	III	10 YR 5/3 brown mottled with 10 YR 6/3 pale brown and 10 YR 7/2 light gray fine sand	80-90	A	Vertebrata	Vertebrata	UID Bone	Unidentified Bone	UBERON:0001474	Fragment									0.39	0.39	count not recorded
8CO326	Parnell	2012-018-	2012-18-158.11	50801bc9-8cc1-4b16-878c-d5ffc1b8f85f	0.25 in gauge screen	TU 13	ceramic typology and contextual association with Stratum V	1x1m unit intersecting and east of Feature 1. NE corner local grid coordinates: 1004.37m E, 1020.24m N	F	III	10 YR 5/3 brown mottled with 10 YR 6/3 pale brown and 10 YR 7/2 light gray fine sand	80-90	A	Mammalia (Large)	Mammalia, large	Metacarpal/tarsal	Metacarpal/tarsal	UBERON:0002374; UBERON:0001448	Shaft Fragment								1	0.7	0.7
8CO326	Parnell	2012-018-	2012-18-158.12	8c6dd635-11bf-4927-b163-c48ff64c6c51	0.25 in gauge screen	TU 13	ceramic typology and contextual association with Stratum V	1x1m unit intersecting and east of Feature 1. NE corner local grid coordinates: 1004.37m E, 1020.24m N	F	III	10 YR 5/3 brown mottled with 10 YR 6/3 pale brown and 10 YR 7/2 light gray fine sand	80-90	A	Odocoileus virginianus	Odocoileus virginianus	Long Bone	Long Bone	UBERON:0002495	Fragment						4	Calcined	22	7.83
8CO326	Parnell	2012-018-	2012-18-158.12	548a0572-8900-4577-babf-09697c55b07b	0.25 in gauge screen	TU 13	ceramic typology and contextual association with Stratum V	1x1m unit intersecting and east of Feature 1. NE corner local grid coordinates: 1004.37m E, 1020.24m N	F	III	10 YR 5/3 brown mottled with 10 YR 6/3 pale brown and 10 YR 7/2 light gray fine sand	80-90	A	Odocoileus virginianus	Odocoileus virginianus	Phalanx	Phalanx	UBERON:0003221	Proximal Fragment								1	7.83
8CO326	Parnell	2012-018-	2012-18-158.13	d9311b7f-2db4-4c17-b449-09273f78471c	0.25 in gauge screen	TU 13	ceramic typology and contextual association with Stratum V	1x1m unit intersecting and east of Feature 1. NE corner local grid coordinates: 1004.37m E, 1020.24m N	F	III	10 YR 5/3 brown mottled with 10 YR 6/3 pale brown and 10 YR 7/2 light gray fine sand	80-90	A	Testudines	Testudines	Hyo/Hypoplastron	Hyoplastron/Hypoplastron	UBERON:0014707; UBERON:0011660	Fragment								2	2.04		One specimen has two articulating pieces
8CO326	Parnell	2012-018-	2012-18-158.13	2008938b-c8d1-4b68-9d3b-a9ff4dae9256	0.25 in gauge screen	TU 13	ceramic typology and contextual association with Stratum V	1x1m unit intersecting and east of Feature 1. NE corner local grid coordinates: 1004.37m E, 1020.24m N	F	III	10 YR 5/3 brown mottled with 10 YR 6/3 pale brown and 10 YR 7/2 light gray fine sand	80-90	A	Testudines	Testudines	Hyo/Hypoplastron	Carapace/Plastron		Fragment								1	2.04		Either Pseudemys or Gopherus
[truncated: 965 more rows]
